# Supplementary material for: CudaChain: an alternative algorithm for finding 2D convex hulls on the GPU
Source: Springerplus. 2016 May 21;5(1):696. doi: 10.1186/s40064-016-2284-4 (PMC4899387; doi:10.1186/s40064-016-2284-4)
Supplement: Supplementary file 1 — 10.1186/s40064-016-2284-4 Source code of CudaChain. [file 40064_2016_2284_MOESM1_ESM.cu]

// Implement CudaChain convex hull algorithm on the GPU
// Original:
// Gang Mei, Institute of Earth and Enviromental Sciences
//           University of Freiburg, April 8, 2014
//           gang.mei@geologie.uni-freiburg.de
//           gangmeiphd@gmail.com
// Revised:
// Gang Mei, School of Engineeing and Technology,
//           China University of Geosciences, December 27, 2015
//           gang.mei@cugb.edu.cn
//           gangmeiphd@gmail.com
// Warning:  Ignore numerical non-robustness and geometrical degeneracies

#include "cuda_runtime.h"
#include "device_launch_parameters.h"

#include <thrust/host_vector.h>
#include <thrust/device_vector.h>
#include <thrust/functional.h>
#include <thrust/partition.h>
#include <thrust/reverse.h>
#include <thrust/extrema.h>
#include <thrust/pair.h>
#include <thrust/sort.h>

#include <iostream>     
#include <stdlib.h>
#include <fstream>
#include <string>
#include <time.h>

using namespace std;

#define BLOCK_SIZE 1024
#define Point  float2

/////////////// Input & Output Interface ////////////////

// Input: Use the QHull input forrmat, i.e.,
/* Dimension  Number of points
// Corrdinates of Point 1
// Coordinates of Point 2
   ...                   */
void importQHull(thrust::host_vector<float> &pts_x,
                 thrust::host_vector<float> &pts_y)
{
    char str1[20];
    cout <<"\nPlease Input File Name of Point Set:  ";
    cin >>str1;
    ifstream  fin (str1);
    if (!fin)
    {
        cout <<"\nCannot Open File ! " <<str1 <<endl;
        exit(1);
    }

    float x, y;
    int Dim, nVertex;
    fin >> Dim >> nVertex;
    pts_x.resize(nVertex);
    pts_y.resize(nVertex);

    for(int i = 0; i < nVertex; i++)
    {
        fin >> x >> y;
        pts_x[i] = x;
        pts_y[i] = y;
    }
    fin.close();

}

// Export the resulting convex hull to OFF file
void exportOFF(Point * pts, int n) // Use C/C++ arrays for exporting
{
    char str2[20];
    cout <<"\nPlease Input File Name of Convex Hull:  ";
    cin >>str2;
    ofstream fout (str2);
    if (!fout)
    {
        cout <<"\nCannot Save File ! " <<str2 <<endl;
        exit(1);
    }

    float x, y, z;
    int nVert = n;

    fout << "OFF" << endl;
    fout << nVert << "  " << 1 << "  " << 0 << endl;
    for(int i = 0; i< nVert; i++)
    {
        x = pts[i].x;
        y = pts[i].y;
        z = 0.0;
        fout <<  x <<"   "<< y<<"   "<< z << endl;
    }
    fout << nVert << "   ";

    for(int i = 0; i< nVert; i++)
    {
        fout << i <<"   ";
    }

    fout.close();

}

// Export the resulting convex hull to OFF file
void exportOFF(Point ** pts, int n) // Use C/C++ arrays for exporting
{
    char str2[20];
    cout <<"\nPlease Input File Name of Convex Hull:  ";
    cin >>str2;
    ofstream fout (str2);
    if (!fout)
    {
        cout <<"\nCannot Save File ! " <<str2 <<endl;
        exit(1);
    }

    double x, y, z;
    int ids[3];

    int nVert = n;

    fout << "OFF" << endl;
    fout << nVert << "  " << 1 << "  " << 0 << endl;
    for(int i = 0; i< nVert; i++)
    {
        x = pts[i]->x;
        y = pts[i]->y;
        z = 0.0;
        fout <<  x <<"   "<< y<<"   "<< z << endl;
    }
    fout << nVert << "   ";

    for(int i = 0; i< nVert; i++)
    {
        fout << i <<"   ";
    }

    fout.close();

}

// Export the resulting convex hull to OFF file
void exportOFF(const thrust::host_vector<float> &pts_x,
               const thrust::host_vector<float> &pts_y, int n) // Use thrust containers for exporting
{
    char str2[20];
    cout <<"\nPlease Input File Name of Convex Hull:  ";
    cin >>str2;
    ofstream fout (str2);
    if (!fout)
    {
        cout <<"\nCannot Save File ! " <<str2 <<endl;
        exit(1);
    }

    float x, y, z;
    int nVert = n;

    fout << "OFF" << endl;
    fout << nVert << "  " << 1 << "  " << 0 << endl;
    for(int i = 0; i< nVert; i++)
    {
        x = pts_x[i];
        y = pts_y[i];
        z = 0.0;
        fout <<  x <<"   "<< y<<"   "<< z << endl;
    }
    fout << nVert << "   ";

    for(int i = 0; i< nVert; i++)
    {
        fout << i <<"   ";
    }
	
    fout.close();

}

/////////////////////////////////////////////////////////
// isLeft():tests if a point is Left|On|Right of an infinite line.
// Input: three points P0, P1, and P2
// Return:
//	>0 for P2 left of the line through P0 and P1
// =0 for P2 on the line
// <0 for P2 right of the line
// See: Algorithm 1 on Area of Triangles
__host__ __device__
inline float isLeft( Point * P0, Point * P1, Point * P2 )
{
    return (P1->x - P0->x)*(P2->y - P0->y) - (P2->x - P0->x)*(P1->y - P0->y);
}

__host__ __device__
inline float isLeft( Point * P0, Point * P1, float &P2_x, float &P2_y )
{
    return (P1->x - P0->x)*(P2_y - P0->y) - (P2_x - P0->x)*(P1->y - P0->y);
}

// Check whether a point locates in a convex quadrilateral, for 1st discarding
__host__ __device__
int isInside( Point * P0, Point * P1, Point * P2, Point * P3, Point * pt)
{
    if(isLeft(P0, P1, pt) <= 0.0)  return 1; // In the sub-region 1
    if(isLeft(P1, P2, pt) <= 0.0)  return 2; // In the sub-region 2
    if(isLeft(P2, P3, pt) <= 0.0)  return 3; // In the sub-region 3
    if(isLeft(P3, P0, pt) <= 0.0)  return 4; // In the sub-region 4

    return 0;                                // In the sub-region 0
}

__host__ __device__
int isInside( Point * P0, Point * P1, Point * P2, Point * P3, float &pt_x, float &pt_y)
{
    if(isLeft(P0, P1, pt_x, pt_y) <= 0.0)  return 1;
    if(isLeft(P1, P2, pt_x, pt_y) <= 0.0)  return 2;
    if(isLeft(P2, P3, pt_x, pt_y) <= 0.0)  return 3;
    if(isLeft(P3, P0, pt_x, pt_y) <= 0.0)  return 4;

    return 0;
}

// Preprocess by discarding interior points, i.e., 1st round of discarding
__global__
void kernelPreprocess(float * h_extreme_x, float * h_extreme_y,
                      float * v_x, float * v_y, int * pos, int n)
{
    __shared__ float2 s_extreme[4]; // Stored in shared memory

    if(threadIdx.x == 0)
    {
        for(int t = 0; t < 4; t++)
        {
            s_extreme[t].x = h_extreme_x[t];
            s_extreme[t].y = h_extreme_y[t];
        }
    }
    __syncthreads();

    int i = threadIdx.x + blockDim.x * blockIdx.x;
    if(i < n) // Check
    {
        pos[i] = isInside(&s_extreme[0], &s_extreme[1], 
			              &s_extreme[2], &s_extreme[3], v_x[i], v_y[i]);
    }
}


// Make predicate easy to write
typedef thrust::tuple<float, float, int > FloatTuple3;

// Predicate
struct is_interior_tuple
{
    __host__ __device__
    bool operator()(const FloatTuple3 & p)
    {
        return thrust::get<2>(p) > 0;
    }
};

struct is_region_1_tuple
{
    __host__ __device__
    bool operator()(const FloatTuple3 & p)
    {
        return thrust::get<2>(p) == 1;
    }
};

struct is_region_2_tuple
{
    __host__ __device__
    bool operator()(const FloatTuple3 & p)
    {
        return thrust::get<2>(p) == 2;
    }
};

struct is_region_3_tuple
{
    __host__ __device__
    bool operator()(const FloatTuple3 & p)
    {
        return thrust::get<2>(p) == 3;
    }
};

struct is_region_4_tuple
{
    __host__ __device__
    bool operator()(const FloatTuple3 & p)
    {
        return thrust::get<2>(p) == 4;
    }
};


// Discard invalid points in Region 1 (i.e., the lower left)
__global__
void kernelCheck_R1_device(float * V, int * pos, int base, int length)
{
    int i, id;
    float temp;
    int items = (length + BLOCK_SIZE - 1) / BLOCK_SIZE;

    if(BLOCK_SIZE == 1024)
    {
        temp = V[base];
            for(int t = 0; t < items; t++)
            {
                i = threadIdx.x * items + t;
                id = i + base;
                if(i < length && pos[id] > 0)
                {
                    if(V[id] > temp) pos[id] = 0;
                    else temp = V[id];
                }
            }
    }

    if(BLOCK_SIZE == 512)
    {
        temp = V[base];
            for(int t = 0; t < 2 * items; t++)
            {
                i = threadIdx.x * items + t;
                id = i + base;
                if(i < length && pos[id] > 0)
                {
                    if(V[id] > temp) pos[id] = 0;
                    else temp = V[id];
                }
            }
    }

    if(BLOCK_SIZE == 256)
    {
        temp = V[base];
            for(int t = 0; t < 4 * items; t++)
            {
                i = threadIdx.x * items + t;
                id = i + base;
                if(i < length && pos[id] > 0)
                {
                    if(V[id] > temp) pos[id] = 0;
                    else temp = V[id];
                }
            }
    }

}

// Discard invalid points in Region 2 (i.e., the lower right)
__global__
void kernelCheck_R2_device(float * V, int * pos, int base, int length)
{
    int i, id;
    float temp;
    int items = (length + BLOCK_SIZE - 1) / BLOCK_SIZE;

    if(BLOCK_SIZE == 1024)
    {
        temp = V[base];
            for(int t = 0; t < items; t++)
            {
                i = threadIdx.x * items + t;
                id = i + base;
                if(i < length && pos[id] > 0)
                {
                    if(V[id] < temp) pos[id] = 0;
                    else temp = V[id];
                }
            }
    }

    if(BLOCK_SIZE == 512)
    {
        temp = V[base];
            for(int t = 0; t < 2 * items; t++)
            {
                i = threadIdx.x * items + t;
                id = i + base;
                if(i < length && pos[id] > 0)
                {
                    if(V[id] < temp) pos[id] = 0;
                    else temp = V[id];
                }
            }
    }

    if(BLOCK_SIZE == 256)
    {
        temp = V[base];
            for(int t = 0; t < 4 * items; t++)
            {
                i = threadIdx.x * items + t;
                id = i + base;
                if(i < length && pos[id] > 0)
                {
                    if(V[id] < temp) pos[id] = 0;
                    else temp = V[id];
                }
            }
    }

}

// Discard invalid points in Region 3 (i.e., the upper right)
__global__
void kernelCheck_R3_device(float * V, int * pos, int base, int length)
{
    int i, id;
    float temp;
    int items = (length + BLOCK_SIZE - 1) / BLOCK_SIZE;

    if(BLOCK_SIZE == 1024)
    {
        temp = V[base];
            for(int t = 0; t < items; t++)
            {
                i = threadIdx.x * items + t;
                id = i + base;
                if(i < length && pos[id] > 0)
                {
                    if(V[id] < temp) pos[id] = 0;
                    else temp = V[id];
                }
            }
    }

    if(BLOCK_SIZE == 512)
    {
        temp = V[base];
            for(int t = 0; t < 2 * items; t++)
            {
                i = threadIdx.x * items + t;
                id = i + base;
                if(i < length && pos[id] > 0)
                {
                    if(V[id] < temp) pos[id] = 0;
                    else temp = V[id];
                }
            }
    }

    if(BLOCK_SIZE == 256)
    {
        temp = V[base];
            for(int t = 0; t < 4 * items; t++)
            {
                i = threadIdx.x * items + t;
                id = i + base;
                if(i < length && pos[id] > 0)
                {
                    if(V[id] < temp) pos[id] = 0;
                    else temp = V[id];
                }
            }
    }

}

// Discard invalid points in Region 4 (i.e., the upper left)
__global__
void kernelCheck_R4_device(float * V, int * pos, int base, int length)
{
    int i, id;
    float temp = V[base];
    int items = (length + BLOCK_SIZE - 1) / BLOCK_SIZE;

    if(BLOCK_SIZE == 1024)
    {
        temp = V[base];
            for(int t = 0; t < items; t++)
            {
                i = threadIdx.x * items + t;
                id = i + base;
                if(i < length && pos[id] > 0)
                {
                    if(V[id] > temp) pos[id] = 0;
                    else temp = V[id];
                }
            }
    }

    if(BLOCK_SIZE == 512)
    {
        temp = V[base];
            for(int t = 0; t < 2 * items; t++)
            {
                i = threadIdx.x * items + t;
                id = i + base;
                if(i < length && pos[id] > 0)
                {
                    if(V[id] > temp) pos[id] = 0;
                    else temp = V[id];
                }
            }
    }

    if(BLOCK_SIZE == 256)
    {
        temp = V[base];
            for(int t = 0; t < 4 * items; t++)
            {
                i = threadIdx.x * items + t;
                id = i + base;
                if(i < length && pos[id] > 0)
                {
                    if(V[id] > temp) pos[id] = 0;
                    else temp = V[id];
                }
            }
    }

}


// Wrapper: CudaChain
int cudaChainNew(const thrust::host_vector<float> &x, const thrust::host_vector<float> &y,
                 thrust::host_vector<float> &hull_x, thrust::host_vector<float> &hull_y )
{
    int n = x.size(); // Number of points

	// Copy data from host side to device side
    thrust::device_vector<float> d_x = x;
    thrust::device_vector<float> d_y = y;

	typedef thrust::device_vector<float>::iterator                     FloatIter;

	// Find the four extreme points, i.e., min x, max x, min y, and max y
	thrust::pair<FloatIter, FloatIter> extremex = thrust::minmax_element(d_x.begin(), d_x.end());
	thrust::pair<FloatIter, FloatIter> extremey = thrust::minmax_element(d_y.begin(), d_y.end());

	// One method to find min / max (Correct)
	thrust::device_vector<float>::iterator minx = extremex.first;
	thrust::device_vector<float>::iterator maxx = extremex.second;
	thrust::device_vector<float>::iterator miny = extremey.first;
	thrust::device_vector<float>::iterator maxy = extremey.second;

	/* Another method to find min / max (Correct too)
    thrust::device_vector<float>::iterator minx = thrust::min_element(d_x.begin(), d_x.end());
    thrust::device_vector<float>::iterator maxx = thrust::max_element(d_x.begin(), d_x.end());
    thrust::device_vector<float>::iterator miny = thrust::min_element(d_y.begin(), d_y.end());
    thrust::device_vector<float>::iterator maxy = thrust::max_element(d_y.begin(), d_y.end());
	*/

	// Store the four extreme points temporarily
    thrust::device_vector<float> d_extreme_x(4);
    thrust::device_vector<float> d_extreme_y(4);

    d_extreme_x[0] = *minx;
    d_extreme_x[1] = d_x[miny - d_y.begin()];
    d_extreme_x[2] = *maxx;
    d_extreme_x[3] = d_x[maxy - d_y.begin()];

    d_extreme_y[0] = d_y[minx - d_x.begin()];
    d_extreme_y[1] = *miny;
    d_extreme_y[2] = d_y[maxx - d_x.begin()];
    d_extreme_y[3] = *maxy;

    thrust::device_vector<int> d_pos(n); // Indicators for points' position

	// Get the pointers to the arrays, to be used as launch arguments
    float * d_extreme_x_ptr = thrust::raw_pointer_cast(&d_extreme_x[0]);
    float * d_extreme_y_ptr = thrust::raw_pointer_cast(&d_extreme_y[0]);
    float * d_x_ptr = thrust::raw_pointer_cast(&d_x[0]);
    float * d_y_ptr = thrust::raw_pointer_cast(&d_y[0]);
    int * d_pos_ptr = thrust::raw_pointer_cast(&d_pos[0]);

    // 1st discarding :  Block size can be 1024 in this kernel
    kernelPreprocess<<<(n + 1023) / 1024, 1024>>>(d_extreme_x_ptr, d_extreme_y_ptr,
                                                  d_x_ptr, d_y_ptr, d_pos_ptr, n);

    // Set Extreme Points Specifically
    d_pos[minx - d_x.begin()] = 1;  // min X
    d_pos[miny - d_y.begin()] = 2;  // min Y
    d_pos[maxx - d_x.begin()] = 3;  // max X
    d_pos[maxy - d_y.begin()] = 4;  // max Y

    // Defining a zip_iterator type can be a little cumbersome ...
    typedef thrust::device_vector<float>::iterator                     FloatIterator;
    typedef thrust::device_vector<int>::iterator                       IntIterator;
    typedef thrust::tuple<FloatIterator, FloatIterator, IntIterator>   FloatIteratorTuple;
    typedef thrust::zip_iterator<FloatIteratorTuple>                   Float3Iterator;

    // create some zip_iterators
    Float3Iterator P_first = thrust::make_zip_iterator(make_tuple(d_x.begin(), d_y.begin(), d_pos.begin()));
    Float3Iterator P_last  = thrust::make_zip_iterator(make_tuple(d_x.end(),   d_y.end(),   d_pos.end()));

    // pass the zip_iterators into Partion()
    // Partion
    Float3Iterator first_of_R0 = thrust::partition(P_first, P_last, is_interior_tuple());                   // Find Interior
    Float3Iterator first_of_R2 = thrust::partition(P_first, first_of_R0-1, is_region_1_tuple());            // Find Region 1
    Float3Iterator first_of_R3 = thrust::partition(first_of_R2, first_of_R0-1, is_region_2_tuple());        // Find Region 2
    Float3Iterator first_of_R4 = thrust::partition(first_of_R3, first_of_R0-1, is_region_3_tuple());        // Find Region 3
//	Point * first_of_R4 = thrust::partition(first_of_R3, first_of_R0-1, is_region_4());   Not needed        // Find Region 4

    Float3Iterator first_of_R1 = P_first;

	// Get the position of the first points in each sub-region
    FloatIteratorTuple pos_R1 = first_of_R1.get_iterator_tuple();
    FloatIteratorTuple pos_R2 = first_of_R2.get_iterator_tuple();
    FloatIteratorTuple pos_R3 = first_of_R3.get_iterator_tuple();
    FloatIteratorTuple pos_R4 = first_of_R4.get_iterator_tuple();
    FloatIteratorTuple pos_R0 = first_of_R0.get_iterator_tuple();

    // Partly Sort for each sub-regions
    // Region 1 : ascending X
    FloatIterator first_of_R1_x = thrust::get<0>(pos_R1);
    FloatIterator first_of_R2_x = thrust::get<0>(pos_R2);
    thrust::sort_by_key(first_of_R1_x, first_of_R2_x, first_of_R1);

    // Region 2 : ascending Y
    FloatIterator first_of_R2_y = thrust::get<1>(pos_R2);
    FloatIterator first_of_R3_y = thrust::get<1>(pos_R3);
    thrust::sort_by_key(first_of_R2_y, first_of_R3_y, first_of_R2);

    // Region 3 : descending X
    FloatIterator first_of_R3_x = thrust::get<0>(pos_R3);
    FloatIterator first_of_R4_x = thrust::get<0>(pos_R4);
    thrust::sort_by_key(first_of_R3_x, first_of_R4_x, first_of_R3);
	// Sort in ascending order, and then reverse
    thrust::reverse(thrust::get<0>(pos_R3), thrust::get<0>(pos_R4));
    thrust::reverse(thrust::get<1>(pos_R3), thrust::get<1>(pos_R4));
    thrust::reverse(thrust::get<2>(pos_R3), thrust::get<2>(pos_R4));

    // Region 4 : descending Y
    FloatIterator first_of_R4_y = thrust::get<1>(pos_R4);
    FloatIterator first_of_R0_y = thrust::get<1>(pos_R0);
    thrust::sort_by_key(first_of_R4_y, first_of_R0_y, first_of_R4);
	// Sort in ascending order, and then reverse
    thrust::reverse(thrust::get<0>(pos_R4), thrust::get<0>(pos_R0));
    thrust::reverse(thrust::get<1>(pos_R4), thrust::get<1>(pos_R0));
    thrust::reverse(thrust::get<2>(pos_R4), thrust::get<2>(pos_R0));

    // Kernel : 2nd round of discarding
    d_x_ptr   = thrust::raw_pointer_cast(&d_x[0]);
    d_y_ptr   = thrust::raw_pointer_cast(&d_y[0]);
    d_pos_ptr = thrust::raw_pointer_cast(&d_pos[0]);

    int base, length;

    // For each sub-region:  Single Block and Single Pass
	// Region 1
    base = 0;
    length = first_of_R2 - first_of_R1;
    kernelCheck_R1_device<<<1, BLOCK_SIZE>>>(d_y_ptr, d_pos_ptr, base, length);  // Only Y

	// Region 2
    base = first_of_R2 - first_of_R1;
    length = first_of_R3 - first_of_R2;
    kernelCheck_R2_device<<<1, BLOCK_SIZE>>>(d_x_ptr, d_pos_ptr, base, length);  // Only X

	// Region 3
    base = first_of_R3 - first_of_R1;
    length = first_of_R4 - first_of_R3;
    kernelCheck_R3_device<<<1, BLOCK_SIZE>>>(d_y_ptr, d_pos_ptr, base, length);  // Only Y

	// Region 4
    base = first_of_R4 - first_of_R1;
    length = first_of_R0 - first_of_R4;
    kernelCheck_R4_device<<<1, BLOCK_SIZE>>>(d_x_ptr, d_pos_ptr, base, length);  // Only X

    // Re-Partion, Note that: Use stable partition, rather than partition
    Float3Iterator first_of_invalid = thrust::stable_partition(first_of_R1, first_of_R0, is_interior_tuple());

    // Copy
    n = first_of_invalid - first_of_R1;
    thrust::copy_n(thrust::get<0>(pos_R1), n, hull_x.begin());
    thrust::copy_n(thrust::get<1>(pos_R1), n, hull_y.begin());

    return n;

}


// simpleHull_2D(): Melkman convex hull algorithm for simple polygon
//    Input:  V[] = polyline array of 2D vertex points (Note : CCW)
//            n   = the number of points in V[]
//    Output: H[] = output convex hull array of vertices (max is n)
//    Return: h   = the number of points in H[]
__host__ __device__
int simpleHull_2D( Point* V, int n, Point* H )
{
    // initialize a deque D[] from bottom to top so that the
    // 1st three vertices of V[] are a counterclockwise triangle
    Point* D = new Point[2*n+1];
    int bot = n-2, top = bot+3;   // initial bottom and top deque indices
    D[bot] = D[top] = V[2];       // 3rd vertex is at both bot and top
    if (isLeft(&V[0], &V[1], &V[2]) > 0)
    {
        D[bot+1] = V[0];
        D[bot+2] = V[1];          // ccw vertices are: 2,0,1,2
    }
    else
    {
        D[bot+1] = V[1];
        D[bot+2] = V[0];          // ccw vertices are: 2,1,0,2
    }

    // compute the hull on the deque D[]
    for (int i=3; i < n; i++)     // process the rest of vertices
    {
        // test if next vertex is inside the deque hull
        if ((isLeft(&D[bot], &D[bot+1], &V[i]) > 0) &&
                (isLeft(&D[top-1], &D[top], &V[i]) > 0) )
            continue;         // skip an interior vertex

        // incrementally add an exterior vertex to the deque hull
        // get the rightmost tangent at the deque bot
        while (isLeft(&D[bot], &D[bot+1], &V[i]) <= 0)
            ++bot;                // remove bot of deque
        D[--bot] = V[i];          // insert V[i] at bot of deque

        // get the leftmost tangent at the deque top
        while (isLeft(&D[top-1], &D[top], &V[i]) <= 0)
            --top;                // pop top of deque
        D[++top] = V[i];          // push V[i] onto top of deque
    }

    // transcribe deque D[] to the output hull array H[]
    int h;        // hull vertex counter
    for (h=0; h <= (top-bot); h++)
        H[h] = D[bot + h];

    delete D;
    return h-1;
}

////////////////////////////////////////////////////////////////////////////////

int main(int argc, char **argv)
{
    std::cout << "\nBLOCK_SIZE :  "  << BLOCK_SIZE << '\n';

	// Host containers for storing x and y
    thrust::host_vector<float> ipts_x;
    thrust::host_vector<float> ipts_y;

	// Input points
    importQHull(ipts_x, ipts_y);

    int n = ipts_x.size();

    thrust::host_vector<float> opts_x(n);
    thrust::host_vector<float> opts_y(n);

	// Perform 1st and 2nd rounds of discarding
    int h = cudaChainNew(ipts_x, ipts_y, opts_x, opts_y); 

	// Finalize the computing of expected convex hull, i.e., 
	// Calculate the convex hull of a simple polygon
	Point * opts = new Point[h];
    for(int i = 0; i < h; i++) {
    	opts[i].x = opts_x[i];
    	opts[i].y = opts_y[i];
    }
    Point * H = new Point[h];
    h = simpleHull_2D( opts, h, H );

	// Output: to OFF file format
    exportOFF(H, h);

	delete [] opts;

    system("pause");

    return 0;
}
