# Supplementary material for: CudaChain: an alternative algorithm for finding 2D convex hulls on the GPU
Source: Springerplus. 2016 May 21;5(1):696. doi: 10.1186/s40064-016-2284-4 (PMC4899387; doi:10.1186/s40064-016-2284-4)
Supplement: Supplementary file 2 — 10.1186/s40064-016-2284-4 A sample input test data. [file 40064_2016_2284_MOESM2_ESM.txt]

2
172974
5.89458   11.7884
-53.3251   67.1044
3.75049   16.5054
-40.0742   -33.2375
-52.8133   67.0694
-52.4255   66.8347
-52.3824   67.2005
-35.7835   8.78667
19.7685   -47.3885
31.7531   -47.3849
-52.9655   67.5148
-52.4882   67.57
-48.1365   -47.1423
-52.0169   67.4832
6.3234   11.7884
-6.53774   13.5037
-22.3298   -33.2375
-52.8423   67.9744
-52.4038   67.9489
-4.39706   44.3786
-51.9968   67.9376
-53.2822   68.1114
-10.4005   43.9498
-52.4242   68.2483
-6.96997   16.9342
-6.54115   16.9342
-53.7107   66.6455
-53.2758   66.4492
-53.2962   66.6937
-52.8434   66.431
-52.8482   66.6703
-52.4085   66.5758
-52.3726   66.678
5.89458   49.0956
-53.7121   67.1046
-47.2789   -46.9597
-52.0292   66.8923
-9.97169   43.9498
-51.7836   67.1542
26.049   -9.6525
16.615   -33.2627
-54.14   67.3684
-53.7111   67.5348
-51.7675   67.5528
-54.14   67.9636
26.4778   -9.6525
-53.7111   67.9636
-5.68351   -4.22223
-51.8481   67.9606
3.32167   16.8752
17.0439   -9.22369
17.4727   -9.22369
-53.2823   68.3924
-52.8535   68.3924
30.1396   8.78667
17.0439   -33.2375
-51.9987   68.2197
-53.7111   68.4345
-53.2823   68.5515
-52.8535   68.5892
-52.4247   68.4893
-54.14   66.6771
-46.8477   -46.9601
9.32512   63.5681
-53.7111   66.3805
-53.2823   66.2854
-52.8422   66.3304
-52.4692   66.4871
-52.2185   66.7344
-54.5688   67.1059
6.75221   11.7884
17.9488   -9.22369
28.6219   -33.2375
-51.9775   66.9128
-51.8597   67.0771
-51.8037   67.2081
-54.5688   67.5348
-54.7511   67.5348
-51.8297   67.1913
-51.8212   67.3938
-51.8221   67.1593
-54.5688   67.9636
-23.7447   -49.9614
-51.8512   67.9729
-30.9838   -46.9597
26.4778   -9.22369
-54.14   68.3924
30.1472   9.21549
-52.1126   68.3827
-54.5688   68.4644
-30.6395   -46.9597
-40.0798   -32.8087
-22.219   -32.8087
-52.8535   68.7381
-52.4266   68.589
16.1862   -32.8087
-32.6991   -53.3007
7.60985   11.7884
0.319943   45.2362
-0.108876   3.139
-54.8667   66.6771
-54.5688   66.4697
-54.14   66.2934
-53.2941   66.2603
-52.8732   66.3627
-52.4938   66.5591
-52.3295   66.7366
-3.53942   -3.70947
-55.1566   67.1059
17.0439   -8.79487
-51.9217   67.142
-52.1243   67.0651
-54.9976   67.5348
0.748762   45.2362
16.615   -32.8087
-51.8672   67.5349
35.9118   63.1411
-20.6922   40.8414
-54.9976   67.9636
-55.2494   67.9636
31.6237   -47.1196
-29.6973   -53.1646
-47.7077   -46.835
17.6688   -8.79487
-52.1327   68.3403
-54.9976   68.5827
-54.6372   68.8213
-7.39879   17.363
-54.1444   68.8155
-53.7176   68.8122
-53.2843   68.8229
8.46749   64.9619
-52.8056   68.8202
-52.4363   68.6282
26.4778   -8.92859
-54.1282   68.9748
-53.6846   68.9736
-53.2465   68.9266
22.6185   -31.5222
-54.5688   66.2483
26.9067   -8.79487
-6.96997   17.363
-54.14   66.1341
29.0508   -32.972
-53.7116   66.1537
-53.3604   66.2469
-35.7008   9.64431
-55.3919   66.6771
-54.9976   66.3881
-26.2668   -8.36605
-52.8219   66.5214
-52.4452   66.7203
1.17758   45.2362
-55.4264   67.1059
-55.6507   67.1059
-25.838   -8.36605
-52.4187   67.0619
-25.4091   -8.36605
-55.4264   67.5348
1.60639   45.2362
-40.1881   -32.3799
7.60985   2.66405
-52.073   67.5336
27.3355   -53.0333
-46.8501   -46.5309
-55.7111   67.9636
-51.9538   67.9402
-52.1908   68.0286
-55.4264   68.3924
6.3234   49.0956
-52.275   68.3696
-55.4264   68.6178
-55.1991   68.8212
16.1862   -32.3799
-52.4675   68.559
-52.7734   68.8039
-54.9976   68.9528
-54.5659   69.0686
-54.1379   69.1477
-53.7312   69.0836
-53.2845   69.0001
16.615   -8.36605
-54.9976   66.2483
17.0439   -8.36605
-45.9905   -46.5252
-54.5688   66.0699
-54.1397   66.0469
-53.7156   66.1149
-53.3222   66.2734
-6.54115   17.363
-6.11233   17.0189
-55.8552   66.6581
-55.4264   66.3555
0.141391   3.21204
17.4727   -8.36605
-52.9254   66.6173
29.4796   -32.6473
-55.8552   67.1059
-56.1007   67.1059
-52.6451   67.081
-55.8552   67.5348
29.712   -32.3799
-12.1646   12.2172
-52.4149   67.5834
30.0939   9.64431
-56.1491   67.9636
-5.95472   17.363
-45.5685   -46.5263
-55.8552   68.3924
-56.0457   68.3924
-52.4899   68.4215
23.0473   -31.5222
33.7678   -49.9614
-55.8552   68.7095
-21.8293   -31.951
15.7574   -31.951
0.975341   -4.07787
-55.4264   69.0348
-30.8545   -46.5309
-54.5714   69.2308
-11.687   11.8774
-53.7042   69.1609
-53.2815   69.0305
-5.92361   -3.64905
-57.5494   58.9838
20.4744   -46.6714
-57.5747   58.7743
-57.1318   58.7796
20.68   -46.5309
-27.5532   -7.93724
16.615   42.6633
-58.1208   59.3871
8.8963   64.9619
-57.6446   59.3804
-57.1234   59.3606
-27.1244   -7.99952
-25.4091   3.64086
-56.7089   59.2897
-26.6956   -8.08442
-57.5547   59.8425
-26.2668   -8.11363
-24.9803   3.64086
-56.8334   59.7082
29.9127   -31.951
-9.97169   65.3907
-57.1832   59.9241
-40.5348   -31.5222
-40.4178   -31.8217
-55.4264   66.1406
-54.9976   66.0407
-54.5688   66.0001
-54.1424   66.0247
-53.7222   66.1488
-9.11406   43.6809
2.86989   17.363
-55.8552   66.3114
-53.3213   66.5292
-25.3595   -7.93724
-30.9838   64.1923
2.03521   45.2362
-56.5045   67.1059
3.32167   17.363
-8.68524   43.537
-52.9793   67.047
-56.2841   67.5348
-56.585   67.5348
3.75049   17.363
-21.5363   -31.5222
15.3286   -31.5222
-7.39879   17.7919
-6.96997   17.7919
-24.5515   3.64086
-24.1227   3.64086
-56.5619   67.9636
-53.1135   67.514
-52.4727   68.051
-52.728   67.9212
-56.2841   68.3924
-56.469   68.3924
2.46403   45.2362
-56.2841   68.8019
-6.54115   17.7919
16.1862   -7.93724
-52.8784   68.8
-35.5338   10.0731
-53.0568   68.7956
-55.8552   69.1129
-40.6503   -31.0934
16.7745   -7.93724
-54.9976   69.25
-21.3381   -31.0934
-54.1379   69.2605
-47.2789   -46.5284
-53.7082   69.176
-53.3244   69.011
-55.4264   69.2916
-54.9976   69.3518
-54.5687   69.3556
-6.54115   48.6668
-57.5705   58.5296
23.4761   -31.5222
26.9067   -7.93724
-57.1435   58.4128
15.3286   -31.0934
-6.11233   17.7919
-46.4213   -46.3816
-58.5047   58.9584
-28.4109   -7.50842
-29.4879   67.5348
-57.9993   58.9583
-56.7332   58.5725
-56.767   58.9653
-56.5527   58.9584
-58.4282   59.3872
30.766   -31.1131
-56.5838   59.4672
-58.4223   59.8228
-58.6446   59.807
-58.0017   59.8116
-24.2708   -40.0986
-27.9821   -7.64636
5.03694   12.2172
-58.0132   60.2129
11.4692   61.1025
-45.5612   -46.1077
-23.7984   3.64086
-56.9793   60.2691
-56.7128   59.9062
-40.7034   -30.6646
-57.5326   60.3722
-21.155   -30.6646
-25.4091   50.8109
-24.3986   -7.50842
-55.8552   66.1026
-55.4267   65.9746
-54.9987   65.9194
-54.5683   65.9505
-54.1204   66.0506
-35.4169   10.5019
16.4147   42.6633
-56.2841   66.6771
1.17758   -3.64905
-23.2651   3.54905
-53.7119   66.3391
-53.5046   66.7013
31.1948   -30.6646
-45.1224   -46.0678
-56.8966   67.1059
-56.7129   66.7432
-53.3064   67.0605
26.9067   67.3562
21.332   58.9083
-56.967   67.5348
-53.3509   67.5822
-52.8076   67.563
-31.4126   -46.1021
-56.9479   67.9636
-40.7005   -30.2358
-53.0711   68.0106
-25.0384   50.8109
-56.7129   68.3924
34.1966   -49.9614
-52.811   68.3709
-53.0712   68.455
3.1201   17.7919
-41.7042   -49.5326
3.75049   17.7919
-22.8362   3.64086
-22.4074   -7.50842
-53.3203   68.839
-56.2841   69.2092
-20.9821   -30.2358
21.1492   -45.9616
34.1966   63.9378
27.3355   -46.1021
-55.8552   69.3681
-55.4264   69.4595
-54.9976   69.465
-54.5688   69.433
-54.14   69.3586
23.0473   50.8109
-50.9293   74.3959
-29.499   -52.9631
-41.2974   -49.5326
-50.322   74.4014
15.7574   -7.50842
23.0473   -31.0934
-49.7955   74.3068
-51.1382   74.8247
-22.4074   3.64086
15.0683   -33.6663
-50.7066   74.8222
-50.3329   74.8752
-49.9171   74.7985
30.057   -46.1021
14.8998   -40.0986
-51.4335   75.2535
-50.7105   75.2541
-50.2187   75.222
30.3372   -46.1773
-49.8038   75.3168
-40.6375   -29.807
26.7183   -7.50842
-50.2774   75.6237
30.766   -46.3479
-57.9993   58.5296
27.3355   -7.50842
-57.9993   58.366
-57.5705   58.323
-57.1413   58.3677
-20.8588   -29.807
4.17931   17.7919
-58.8694   58.9584
4.60812   17.7919
31.1948   -46.5197
-56.7162   58.6531
-56.6113   58.9894
-58.857   59.3872
-59.0833   59.3872
-56.5692   59.388
-58.8591   59.8246
-59.1065   59.818
-56.6032   59.8446
-25.4091   51.2397
14.2138   -29.807
-58.4764   60.2408
-56.7484   60.2515
1.13683   -3.64905
-58.8629   60.3514
-4.82588   -2.66441
-58.3316   60.7324
-57.9913   60.6725
2.89285   45.2362
-8.68524   18.2207
-57.174   60.6599
-8.25642   18.2207
31.6237   -30.1328
-57.6072   60.8578
18.5131   -52.9631
-56.2841   66.2483
-29.2685   -7.0796
-56.284   66.1133
-55.8582   65.9633
-55.4396   65.8646
-7.39879   18.2207
-54.5956   65.884
-54.2224   66.0208
-53.9428   66.2971
-9.54288   65.3907
-57.0421   66.6771
-56.7129   66.3476
-6.03267   -3.22023
-28.8397   -7.18931
31.6237   -29.807
-57.2423   67.1059
-25.1718   51.2397
-53.5317   67.1165
-57.1417   67.5348
-57.3034   67.5348
-53.589   67.5338
-57.1417   67.9636
-57.2893   67.9636
-31.0996   -45.6732
-53.3727   68.0038
-57.1417   68.3924
31.7599   -29.807
-40.5646   -29.3781
-20.7593   -29.3781
-23.6939   -7.3705
-57.0883   68.8212
-56.7129   68.8212
-53.26   68.3901
-53.4511   68.7385
-6.54115   18.0645
-56.7169   69.25
-23.2651   -7.34187
-53.7018   69.1097
18.7591   -53.1979
-22.8362   -7.32669
-56.2841   69.4501
-55.8552   69.5469
-55.4264   69.5739
-54.9976   69.5326
-54.5688   69.4683
21.332   -45.6732
-22.4074   -7.29253
-51.0985   73.967
-50.7094   73.9225
22.8692   51.2397
-50.2576   73.97
-49.8736   73.9233
19.6615   78.2552
-49.6275   73.9756
-49.4914   74.0244
-51.9959   74.3959
26.4778   -45.6732
5.46576   43.9498
-51.5671   74.0816
-51.5671   74.3959
-21.5498   -7.13534
-25.838   51.6685
-49.4705   74.3847
-49.341   74.1533
-49.5199   74.0251
31.8417   -29.3781
-52.567   74.8247
6.3234   12.17
-51.9959   74.8247
-51.5671   74.8247
-49.5681   74.8299
-49.3762   74.6978
-21.121   -7.0796
-40.5289   -28.9493
-51.9959   75.2535
-20.7096   -28.9493
15.3286   -7.0796
23.4761   -31.0934
-52.4247   75.3021
-51.9959   75.6772
-51.5671   75.6823
29.7155   10.5019
-51.1382   75.6823
-50.7094   75.6823
6.75221   12.2172
13.9592   -28.9493
27.3355   -45.6732
4.17931   18.0573
6.75221   49.0956
-51.1382   75.9493
-50.7094   76.0065
-50.2805   75.9539
-49.8249   75.7488
-58.4282   58.5296
-58.584   58.5296
5.89458   43.9498
-57.9993   58.2926
-57.5705   58.3359
-57.1417   58.5296
31.8874   -28.9493
-59.1125   58.9584
-58.857   58.7202
27.3091   -7.0796
-56.8713   58.9543
-40.5756   -28.5205
-20.714   -28.5205
-59.3588   59.3872
7.60985   65.3907
-56.7135   59.3577
14.0421   -28.5205
-59.2699   59.8349
-59.4549   59.8288
27.7643   -7.0796
-56.6956   59.7714
13.8248   -28.5205
31.9864   -28.5205
-56.7002   60.2223
27.9231   -45.6732
-59.1854   60.5735
28.1931   -45.7331
-40.6497   -28.0917
28.1931   -7.0796
-56.8821   60.6456
7.18103   49.0956
-58.5565   60.9739
-30.9838   -6.65078
-20.7686   -28.0917
-35.272   10.9052
29.0508   -45.7862
-57.3288   61.0849
-57.9674   61.185
13.5896   -28.0917
-10.6318   64.1042
6.75221   43.9498
-55.4089   65.7495
-54.9964   65.7745
-54.9942   65.8246
9.32512   64.1042
-15.4018   16.9342
32.2022   -28.0917
-56.7129   66.0945
-56.2887   65.9567
-55.8851   65.8447
-54.5694   65.8913
22.1897   15.2189
7.18103   12.2172
-35.0598   11.3596
-57.4187   66.6771
-40.7256   -27.6629
-53.7209   66.6893
-53.9389   66.7066
5.20078   18.2207
-53.7362   67.1133
-53.8957   67.1069
-30.1261   -6.89837
-57.6037   67.5348
-57.5705   67.1256
-29.6973   -6.99646
-53.8218   67.511
-57.5705   67.9636
5.46576   18.2207
7.32457   65.3907
-53.5956   67.8907
29.4796   -45.8369
7.18103   43.9498
3.19001   13.5037
-53.4956   68.3695
-20.8328   -6.65078
-57.3784   68.8212
-53.6813   68.8395
-20.7646   -27.6629
-57.0704   69.25
-45.1219   -45.6445
-54.0321   69.2505
-56.7129   69.5095
13.6133   -27.6629
6.3234   18.2207
6.75221   18.2207
13.3863   -27.6629
8.03867   65.3907
-54.9976   69.5903
-54.5685   69.4977
-11.2582   44.3786
-55.8552   69.6913
-49.8944   73.8236
-50.0187   73.7669
-49.9956   73.7577
-9.54288   18.6495
-52.4707   73.967
32.4813   -27.6629
15.3286   -49.5751
-51.9959   73.967
-51.5664   73.7689
-10.8293   44.3786
-51.1282   73.7018
-40.8863   -27.234
-50.69   73.6823
-50.2957   73.6577
-49.9689   73.8033
-49.6698   74.0053
-52.8535   74.3959
-53.1299   74.3959
19.1879   -44.3868
-52.4247   74.3959
-53.2823   74.8247
27.7643   -6.781
-21.9786   3.64086
-52.8535   74.8247
-8.68524   18.5965
-49.3351   74.5032
-53.2823   75.2535
-8.25642   18.4699
-52.8535   75.2535
-49.5076   75.243
-7.82761   18.3815
-49.5815   75.1873
28.1931   -6.65078
-52.8535   75.6726
-6.96997   18.2405
-52.4247   75.6823
-2.25296   3.64086
-49.6403   75.6328
-52.4247   75.908
-51.9959   76.0731
-20.6775   -27.234
13.6133   -27.234
20.9032   -53.3863
-31.1846   -45.2444
5.89458   18.3759
-50.2793   76.1031
-49.8764   75.9362
-51.5671   76.1984
-51.1382   76.2549
-50.7094   76.2226
-58.7167   58.5296
-58.4282   58.3819
-57.9993   58.2779
-57.5705   58.4305
-10.4005   44.3786
-31.4126   -6.22196
32.7116   -27.234
-59.2858   58.902
-41.0835   -26.8052
2.03521   -3.22023
-22.5204   41.3769
-59.5936   59.3872
-56.8871   59.4439
6.75221   18.6495
7.18103   18.6495
-59.7146   59.7699
13.6133   -26.8052
-56.7726   59.9021
-12.5446   12.646
-59.7679   60.2455
13.275   -26.8052
32.835   -26.8052
-9.97169   19.0783
-59.689   60.6806
21.332   -45.2444
-56.7569   60.4924
21.3562   -45.2444
-9.54288   19.0783
2.89285   56.3855
-58.8436   61.1243
-9.11406   18.8004
-20.1367   -6.22196
29.2475   11.3596
-59.285   61.1241
15.3617   -36.2392
-58.4268   61.5
-20.6922   -26.3764
-57.9905   61.5621
25.4867   -45.2444
29.0508   -33.6663
-57.0443   61.0616
14.8998   -6.22196
7.18103   19.0783
8.46749   65.3907
-56.2797   65.7979
-55.8288   65.6885
26.049   -45.6082
-55.4288   65.6622
-55.0244   65.727
15.3286   -6.48224
-57.1417   66.2483
-5.68351   44.2489
-57.1417   66.1079
-56.7129   65.9288
-54.5849   65.9645
-54.1738   66.2229
-54.3465   66.2926
-57.5705   66.6771
-57.7368   66.6771
-25.3319   51.6685
-10.4005   19.5071
-9.97169   19.5071
32.8883   -26.3764
26.9067   -45.6185
-54.1029   67.0717
-57.866   67.5348
-41.4982   -25.9476
-57.8234   67.9636
-53.6752   68.0128
-53.864   67.936
-57.5705   68.3924
-57.7365   68.3924
28.1931   -6.22196
7.18103   19.4295
-20.6922   -25.9476
5.46576   12.2648
-9.97169   65.8195
-4.82588   -0.144531
-53.8558   68.8773
-57.5705   68.9473
-57.3741   69.25
-31.7193   -5.79314
-54.1491   69.2525
-57.1417   69.4659
7.60985   19.5071
33.3015   -49.5326
-56.2841   69.6788
-55.4264   69.6788
-55.2092   69.6788
23.0473   51.6685
-54.5768   69.5112
-10.8293   19.9359
-56.7129   69.7036
-56.2841   69.8042
-55.8552   69.7985
-44.3528   -45.1024
-10.4005   19.9359
-19.8345   -6.06533
-51.9965   73.5262
-51.5196   73.5067
-19.4057   -5.87639
-51.0844   73.5282
-18.9769   -5.79314
0.748762   3.40816
-43.8731   -44.9883
-50.7121   73.6005
32.9101   -26.0638
22.8291   51.6685
-53.2823   73.8996
-52.8535   73.7174
-52.8535   73.967
-52.4247   73.5855
-50.2897   73.7263
-50.1007   73.7257
-2.74254   -6.65078
-41.6401   -25.5188
-53.7111   74.2531
-20.7416   -25.5188
-53.7111   74.8247
-53.9741   74.8247
-49.4928   74.7768
-49.4206   74.2762
-49.6492   74.3189
-49.8321   74.7665
-53.7111   75.2535
13.1983   -25.5188
32.9881   -25.5188
6.58644   12.646
-41.7042   -25.09
-53.2823   75.6823
7.39039   19.9359
7.18103   12.646
-43.3991   -44.7989
-25.838   52.0973
-10.8293   20.3648
-52.4247   76.1111
-9.54288   65.8195
29.0508   11.6308
-50.3398   76.1098
-49.9031   75.8166
-31.4421   -44.8156
-51.9959   76.3605
-51.5671   76.4095
-51.1382   76.391
-50.7094   76.3068
0.748762   3.64086
-58.8741   58.5296
-10.2673   20.3648
-58.4282   58.3801
-57.9993   58.3486
28.1146   -5.79314
-57.6835   58.5296
21.7608   -44.9898
-59.2858   58.7825
-20.7847   -25.09
-57.3291   58.9569
21.332   -45.2316
-59.7146   59.3872
22.1897   -45.0395
13.1736   -25.09
-57.1163   59.2462
8.03867   2.5411
-59.9751   59.816
-56.8742   59.7374
33.7678   -49.5326
-56.7299   60.1605
33.1119   -25.09
7.60985   20.3648
-41.7683   -24.6611
-20.7707   -24.6611
8.03867   20.3648
-41.7042   -49.1038
8.46749   2.42178
-56.8293   60.9632
-59.7146   61.2681
-12.8212   13.0749
-32.2702   -5.36432
-58.857   61.5313
-6.02399   -2.3626
-57.5389   61.447
13.2221   -24.6611
-57.1335   61.4023
-59.2858   61.5851
-58.857   61.7586
33.2257   -24.6611
-41.7318   -24.2323
-57.5657   61.7651
-18.9769   -5.6175
-56.8138   65.8195
-20.6922   -24.2323
-56.2841   65.6631
-55.8546   65.5991
-55.4313   65.5889
-10.8293   20.7936
26.7216   67.5348
-20.7421   -24.2323
13.2754   -24.2323
-57.5705   66.1533
-57.1417   65.9462
-54.6321   66.1792
13.6133   -5.36432
-10.3197   20.7936
-58.0111   66.6771
6.56303   13.0749
-54.1317   66.628
-54.3848   66.6762
-57.9993   67.1059
-58.1412   67.1059
-13.4022   13.5037
-54.4406   67.1251
-41.2754   -49.2909
-58.1479   67.5348
-54.1091   67.5011
-54.3099   67.5655
-57.9993   67.9636
33.2726   -24.2323
-9.11406   65.5286
-54.0889   67.9576
7.64322   20.7936
8.03867   20.7936
-53.6956   68.4264
-53.8972   68.4103
-57.8419   68.8212
-54.0293   68.8561
25.0545   -44.8156
-57.6649   69.25
28.6219   12.0694
-41.6587   -23.8035
-54.2748   69.2312
-20.6922   -23.8035
-57.1486   69.6788
-10.8293   21.2224
-54.9967   69.6071
-42.9867   -44.5745
-54.5943   69.4694
-32.6991   -4.9355
-56.7129   69.8288
-56.2841   69.8564
-55.8552   69.8286
-55.4264   69.7446
-32.2702   -4.9355
19.9776   22.9377
-53.2823   73.5063
-52.8535   73.3803
-52.8535   73.5382
-52.4206   73.2722
-18.5481   -5.31389
-51.9917   73.236
-51.6665   73.3426
-51.2495   73.3927
1.23879   -3.22023
8.03867   21.2224
-53.7111   73.967
-54.0812   73.967
-10.8293   49.5244
-50.2964   73.739
-54.14   74.3959
-32.2702   -44.3868
6.75221   13.5037
-50.2322   74.3972
-17.6904   -4.9355
-18.0749   -4.9355
-50.1431   74.0189
-49.927   73.9582
-49.9224   74.3638
21.332   -53.2801
-20.7281   -23.8035
13.6133   -23.8035
13.1845   -4.9355
8.46749   21.2224
-54.14   75.2535
-20.5144   78.684
23.0473   -44.7404
-50.2798   74.9275
13.6133   -4.9355
-49.8507   75.3305
13.4086   -23.8035
33.3041   -23.8035
-53.7111   75.6823
23.4761   -44.7403
-50.2591   75.668
-41.582   -23.3747
-20.7964   -23.3747
-3.96824   44.3786
1.17758   3.54628
-52.8535   76.1111
-11.2582   21.6512
-50.5837   76.1112
-53.2823   76.2473
-52.8535   76.3749
23.9049   -44.6696
-51.9959   76.5399
-10.8293   21.6512
28.4451   -4.9355
-51.5671   76.5206
-51.1382   76.4256
13.5872   -23.3747
24.3338   -44.6371
33.3863   -23.3747
-58.857   58.4755
-58.4282   58.3969
-57.9993   58.4344
-41.5499   -22.9459
-59.6295   58.9584
-59.2858   58.6885
-57.5705   58.7551
-57.4066   58.9584
-59.953   59.3872
-20.9235   -22.9459
-57.1404   59.314
-33.1279   -4.50669
-32.6991   -4.50669
-60.1709   59.816
-10.4005   21.2735
-56.8737   59.7663
-60.1434   60.2449
-60.2697   60.2449
-56.7202   60.1682
-34.4143   12.3214
-60.1434   60.6737
-60.2827   60.6737
-56.6949   60.6091
-56.6914   60.602
-32.1495   -4.50669
-60.1941   61.1025
-17.6904   -4.60759
-56.7979   61.1146
13.7861   -22.9459
24.7626   -44.674
33.7678   -22.9459
33.5273   -22.9459
-42.527   -44.2638
-59.7146   61.6808
-59.2858   61.9409
-42.1341   -44.0458
-13.8311   13.9325
-58.4282   61.9601
-58.0195   61.9397
13.2361   -4.50669
-57.4782   61.9394
-57.1422   61.5996
-58.857   62.0789
-58.4282   62.1516
-57.9503   62.1328
-22.4074   23.0058
-5.68351   56.3855
-57.246   65.8195
28.7137   -4.50669
-56.7129   65.6539
-56.2841   65.5662
-55.8611   65.5213
-55.4352   65.5436
-54.998   65.7547
-13.4022   13.7809
-33.1279   -4.07787
-57.5705   65.9575
-54.9726   65.8973
-54.7591   66.3286
-32.6991   -4.07787
-58.2928   66.6771
-6.06508   -2.79141
-54.6168   66.6693
-41.5533   -22.517
-58.4026   67.1059
8.8963   21.6512
-54.6563   67.0907
1.2332   -2.79141
-41.8477   -43.958
-54.4871   67.5098
-58.3336   67.9636
-21.0421   -22.517
-54.3138   67.9647
-57.9993   68.3924
-58.225   68.3924
-54.1313   68.4072
-34.1684   12.646
13.9227   -22.517
33.7678   -22.517
16.5588   43.0921
-54.258   68.8494
-41.7042   -22.0882
-57.9116   69.25
-54.5092   69.2335
-57.5705   69.6038
-41.5731   -22.0882
-54.9459   69.5323
-55.3556   69.6789
-32.4151   -4.07787
-57.1417   69.8215
-56.7129   69.8908
-56.2841   69.889
-55.8552   69.8176
6.75221   13.9325
15.3286   -49.1038
-53.0523   73.1095
21.7608   -53.2163
-52.4446   72.9724
-52.4369   73.1119
-52.0174   73.0668
-25.838   4.06968
-17.108   -4.07787
-11.687   22.08
-21.121   -22.2373
-54.14   73.5161
-53.7111   73.3273
-53.7111   73.5382
27.7643   12.522
-51.6075   73.226
-11.0929   22.08
-50.7579   73.6209
-51.149   73.5554
14.0421   -22.0882
-25.4091   4.06968
-54.5688   73.8453
22.1897   -53.1668
-50.8335   73.9453
-32.6991   -43.9811
-50.4135   73.99
-54.5688   74.3959
-54.8588   74.3959
-50.6125   74.3229
-50.9495   74.3881
-54.5688   74.8247
33.7678   -22.0882
-50.6978   74.7535
-50.957   74.8638
5.03694   44.2668
-54.5688   75.2535
-54.7856   75.2535
-32.2702   -44.212
-50.7296   75.2579
-10.4005   49.5244
-54.4939   75.6823
-54.14   75.6823
6.3589   13.9325
-41.2754   -43.7802
8.46749   21.6896
-54.14   76.0157
-41.6049   -21.6594
-21.2721   -21.6594
28.9271   -4.07787
29.4796   -4.07787
-50.8627   76.1106
-53.7111   76.2736
-53.2823   76.4407
-52.8535   76.5399
-24.9803   4.06968
-52.4247   76.5399
-40.8466   -43.6972
-33.1279   -3.64905
-51.1415   76.3713
9.32512   22.08
-52.4247   76.6131
-51.9959   76.6279
14.1522   -21.6594
-40.4178   -43.6525
-58.857   58.4392
-58.4282   58.4078
33.7678   -21.6594
-11.687   22.5089
-39.989   -43.59
-59.7655   58.9584
-16.8328   -3.83348
23.0473   52.0973
-57.9993   58.5344
-57.5705   58.8547
11.0404   14.3613
-16.6062   -3.64905
28.1931   12.3532
-57.0705   59.3872
-60.3101   59.816
-41.6408   -21.2306
-56.8632   59.8239
-60.4158   60.2449
-21.3855   -21.2306
-4.39706   -5.36432
-60.4544   60.6737
-56.7122   60.2694
-56.667   60.7723
-60.3921   61.1025
-20.2633   43.1553
12.7557   -3.76637
29.0508   -3.78557
-30.555   15.3919
-56.7335   61.1957
-56.9558   61.5996
-60.1434   61.6001
14.325   -21.2306
9.52154   22.5089
33.476   -21.2306
29.4796   -3.64905
-5.99695   -2.3626
-59.7146   61.9758
-59.2858   62.2069
-41.7042   -20.8018
-58.4282   62.3387
-58.022   62.2615
-57.5694   62.2222
-33.5567   -3.22023
-33.9855   12.8336
-57.5705   65.7798
-57.1417   65.665
-56.7129   65.5624
-56.2901   65.474
-55.8258   65.5153
22.6185   -53.1074
-55.2797   65.8173
-57.9993   66.2483
-58.3238   66.2483
-57.9993   65.9918
-21.4994   -20.8018
-54.9729   66.2161
22.7194   52.0973
-58.599   66.6771
14.4709   -21.0204
-54.85   66.682
14.6447   -20.8018
-58.6876   67.1059
-54.7783   67.1392
-58.4282   67.5348
-58.6741   67.5348
-12.1158   22.9377
-54.6411   67.5297
33.3389   -20.906
-58.6062   67.9636
-54.5105   67.9558
-33.6883   13.0749
-16.404   -3.48049
-54.3605   68.4061
-58.4282   68.5235
-58.3102   68.8212
-54.474   68.8405
-8.87932   65.8195
-58.1187   69.25
-33.9855   -43.5291
-41.7248   -20.373
-54.7284   69.239
29.4796   -40.2255
27.3355   12.9245
-15.5463   -3.22023
-55.0959   69.5425
-15.9534   -3.22023
-57.5705   69.7541
-57.1417   69.9212
-56.7129   69.9488
-56.2841   69.9151
-55.8553   69.818
-55.4466   69.7046
-54.14   73.1094
-15.1175   -3.22023
12.3268   -3.22023
33.1641   -49.1038
-53.7111   73.1094
-53.2844   72.8341
-33.5435   -43.5291
-52.8365   72.7862
-52.3971   72.8647
-51.9822   73.0637
-21.7376   -20.373
14.8998   -20.4942
-33.1279   -43.7595
-54.5688   73.3152
-39.5601   -43.4945
29.4796   -3.22023
-51.5285   73.4956
-54.9976   73.967
-39.1313   -43.4303
-29.7051   67.9636
-51.193   73.9861
-38.7025   -43.3401
-38.2737   -43.3037
33.2305   -20.373
-51.1298   74.4591
-51.2788   74.3868
-54.9976   74.8247
-55.3074   74.8247
-41.9145   -19.9441
-21.9786   -19.9441
-38.2737   -39.6698
-55.1587   75.2535
-51.1473   74.8816
-51.0059   75.2777
-37.8449   -43.2849
-54.8708   75.6823
-13.8169   14.3613
-50.6671   75.7235
-50.9564   75.6635
-54.5688   75.9649
28.1931   -36.2392
3.75049   44.9351
-33.1279   13.3262
-54.14   76.2503
-53.7111   76.4205
-41.2754   -48.675
-26.2668   52.5261
-51.5671   76.5399
-51.5671   76.46
33.2004   -19.9441
-36.1296   -43.1003
-53.2823   76.5526
-52.8535   76.6275
-52.4247   76.654
-51.9959   76.6153
23.0473   -53.0692
-58.857   58.4381
-42.1331   -19.667
-58.3183   58.5296
-35.272   -43.1003
-59.7146   58.8289
-34.8431   -43.1003
-57.9993   58.6503
10.1828   22.9377
-22.0642   -19.5153
-60.1434   59.3872
15.3286   -19.7677
-60.1434   59.272
-57.5705   58.9595
-57.1417   59.2994
15.5469   -19.5153
-60.4344   59.816
-56.8316   59.816
-60.5645   60.2449
-7.39879   82.5434
-60.5722   60.6737
33.2244   -19.5153
-15.5463   -3.02631
6.75221   14.3613
-56.6101   60.6735
-60.5722   61.1025
-34.4143   -43.1003
-56.6344   61.0983
1.15262   -2.3626
-60.4282   61.5313
0.748762   1.22441
-56.7515   61.5471
-14.6887   -2.79141
-60.0614   61.9601
-57.2044   61.9995
-56.925   61.887
-59.7146   62.2246
12.3268   -2.79141
12.6045   -2.79141
-58.857   62.389
-22.4074   4.06968
-57.9976   62.3905
-25.838   52.5261
-3.53942   44.3786
-57.2043   62.2384
-59.2858   62.424
-58.857   62.5254
-58.4282   62.5037
-33.9483   -43.1003
-57.5964   62.425
23.4761   -53.0546
29.9084   -2.79141
-21.9786   4.06968
-42.5619   -19.158
10.1828   23.3665
-58.0116   65.8195
-5.83856   -1.93378
-57.5705   65.6506
-57.1417   65.552
7.18103   14.3613
-55.9319   65.4518
-55.4636   65.8153
-12.5446   23.7953
-22.1613   -19.0865
-36.5584   -42.9951
-58.4282   66.0489
-33.9855   -2.484
-55.14   66.2893
-58.857   66.6771
23.9049   -53.0537
-14.2599   14.7901
15.7574   -19.2971
16.0061   -19.0865
33.2444   -19.0865
-58.9539   67.1059
-55.0097   66.8176
-54.9173   67.093
-58.857   67.5348
-42.8213   -18.6577
10.1828   23.7953
-54.8707   67.51
1.04148   -1.93378
-58.8524   67.9636
-22.2205   -18.6577
-54.7281   67.9527
-58.7039   68.3924
-54.5821   68.396
-35.7008   -42.9576
16.1862   -18.8912
-58.5429   68.8212
16.4397   -18.6577
-54.6942   68.8346
33.1247   -18.6577
-58.3073   69.25
-54.9798   69.2592
-42.8803   -18.2289
-57.8687   69.6788
-22.1633   -18.2289
-19.8345   4.06968
-55.4372   69.6331
-35.272   -42.9152
-57.5705   69.8578
-57.1417   69.972
-56.7129   69.9944
-56.2841   69.9289
-55.8501   69.7918
-53.7127   72.682
11.898   -2.3626
16.4966   -18.2289
-53.2802   72.5273
-34.8431   -42.8627
-13.1799   16.9342
-34.4143   -42.8699
32.8792   -18.2289
-54.5688   73.1094
12.1706   -2.3626
28.0365   -36.2392
-54.14   72.757
-52.3847   72.8543
-42.7818   -17.8001
-22.3327   -17.8001
-55.4264   73.5382
-12.5446   24.2241
29.5193   -2.3626
16.615   -17.8001
-54.9976   73.5382
-52.0706   73.1346
-51.7736   73.4929
16.5187   -17.8001
-55.4264   73.967
-55.6544   73.967
-51.486   73.976
29.9084   -2.3626
-55.4264   74.3959
-55.6934   74.3959
-51.4189   74.3817
32.6591   -17.8001
-55.6263   74.8247
-51.3206   74.8127
-55.4264   75.2535
24.3338   -53.0614
-34.4143   -1.93378
-51.1839   75.2882
26.9296   13.5037
-55.1669   75.6823
-14.2599   -2.20367
-51.1716   75.711
-42.4882   -17.3712
24.7626   -53.0761
-54.6841   76.1111
7.18103   65.8195
-51.1428   76.1164
10.9892   -2.3626
-32.6991   13.5258
-54.14   76.3987
-13.8311   -1.93378
-53.6231   76.5399
9.9866   24.2241
-51.9959   76.5346
-2.25296   0.639132
-51.5671   76.3191
-53.2823   76.6038
-52.8535   76.6407
-52.4247   76.6316
-31.4126   -39.4624
9.75394   16.9342
16.4876   -17.3712
11.898   -2.22453
-59.9318   58.9584
-59.7146   58.8037
-59.2858   58.6053
-58.4282   58.5906
-57.9993   58.7651
-57.7131   58.9584
-60.3226   59.3872
-60.1434   59.1697
32.6222   -17.3712
-12.5446   24.6529
-57.1292   59.3872
-5.76773   7.0714
9.50215   16.9342
-60.5722   59.8107
-56.8149   59.816
-30.9838   -39.241
-60.6893   60.2449
-56.7129   60.1107
-56.7127   60.2451
6.3234   44.0745
-60.7435   60.6737
-56.5381   60.6737
-60.7245   61.1025
-56.5564   61.1025
-24.1227   -48.675
-60.6452   61.5313
-42.0526   -16.9424
-56.6547   61.5319
-22.8362   -17.2855
-60.3561   61.9601
-23.93   -48.675
16.4428   -16.9424
-56.8325   61.959
-60.1434   62.1758
-30.4128   -39.241
32.6862   -16.9424
-34.4143   -1.70979
-41.8097   -16.5136
-59.7146   62.435
-59.2858   62.6102
-58.857   62.6798
-58.4282   62.6188
-57.9993   62.5944
-57.5629   62.5183
10.6116   24.6529
-57.1976   65.3907
7.60985   65.8195
-56.7173   65.1981
-56.698   65.3907
-56.288   65.1964
-55.9611   65.3783
-12.5446   25.0818
-57.9993   65.6357
-57.5705   65.5277
-23.2651   -16.7962
-13.4359   -1.50496
-55.5834   65.7986
-58.857   66.2483
-32.2247   13.9325
16.3712   -16.5136
-58.4282   65.8333
32.709   -16.5136
-55.3215   66.2413
-59.1462   66.6771
-55.2871   66.6788
-36.1296   -38.8121
25.1914   -53.0959
-55.1291   67.115
-59.1443   67.5348
-24.1227   -16.1338
7.60985   14.7901
-12.3382   25.0818
-59.056   67.9636
-55.0253   67.6281
-54.9285   67.9832
-58.857   68.3924
-15.9751   17.363
-54.8073   68.3957
-23.6939   -16.3992
-58.7381   68.8212
-54.9092   68.8276
16.2878   -16.0848
-58.4936   69.25
11.1333   -1.50496
32.6446   -16.0848
-55.1746   69.2747
29.9084   -1.75542
-58.0591   69.6788
30.0502   -1.50496
-55.5035   69.5933
-41.8424   -15.656
-34.8431   -1.07614
-57.5705   69.9365
-57.1417   69.9971
-56.7129   69.9895
-56.2836   69.9272
-55.8596   69.8354
-54.5688   72.6806
-54.871   72.6806
-24.5515   -15.8157
26.4778   13.8639
-6.11233   48.6668
-53.7067   72.2721
-53.2434   72.3974
-38.0399   -39.6698
-52.746   72.7018
-35.7008   -39.2246
-35.7008   -38.8121
-55.4264   72.9467
-15.5463   17.363
-54.9976   73.1094
-52.435   72.8793
-52.221   73.1169
16.1862   -15.7782
-55.9691   73.5382
-13.2791   -1.07614
8.03867   65.8195
-51.9299   73.5168
-35.272   -39.2275
-56.0461   73.967
32.5833   -15.656
-51.7217   73.9745
33.3389   -48.675
-56.0314   74.3959
10.7823   25.0818
-51.5522   74.3902
-55.8552   74.8247
-41.8201   -15.2271
25.6202   -53.1044
-34.8431   -38.8121
-55.7154   75.2535
-51.3822   75.2168
-55.4264   75.6425
11.0404   25.0818
-51.421   75.6993
-54.9976   76.045
11.0738   -1.07614
30.3372   -1.07614
-26.2668   52.9549
-51.6279   76.1105
-54.5688   76.3287
-54.14   76.4829
-34.8431   -0.647325
-53.8525   76.5399
-34.5575   -0.647325
-12.9734   -0.647325
-52.5144   76.5399
-51.9959   76.3801
-24.596   -15.2271
-53.2823   76.6018
-52.8535   76.5901
17.9015   70.6882
-59.9664   58.9584
-59.7146   58.7985
-59.2858   58.6386
-58.857   58.5485
-58.4282   58.6272
-57.9993   58.7838
-9.97169   49.5244
-60.3978   59.3872
-25.7256   52.9549
-57.5705   59.0711
-57.1417   59.3735
16.0097   -15.2271
32.536   -15.2271
-60.5722   59.6658
-56.831   59.816
-60.7818   60.2449
-33.5567   -38.8675
-56.6246   60.2449
-60.846   60.6737
-56.5056   60.6737
-60.8372   61.1025
-56.5112   61.1025
-60.7722   61.5313
-56.5801   61.5303
-3.96824   1.65992
-60.6088   61.9601
30.3372   -0.647325
-56.7487   61.9727
-33.1279   -39.1703
-35.272   -0.218506
-34.8431   -0.218506
-57.1214   62.3463
-41.7181   -14.7983
-60.1434   62.4562
-33.1279   -38.8121
-12.4705   25.5106
19.4618   23.3665
-21.9786   23.4427
7.18103   14.863
-58.4282   62.7197
-57.9991   62.7174
-57.5826   62.5874
-57.1686   62.4499
-12.6678   -0.218506
-58.857   62.862
-57.5705   65.3907
-32.6991   -39.0572
-3.29733   4.06968
-57.1411   65.1208
-56.7111   65.006
-56.3098   65.1442
-56.1234   65.3801
11.0723   25.5106
10.875   -0.218506
-58.4282   65.645
-57.9993   65.4893
-55.8669   65.6682
-32.6991   -38.8121
-59.2238   66.2483
-24.4652   -14.7983
30.3613   -0.218506
-55.4972   66.2012
15.9133   -14.7983
-59.3796   66.6771
-9.54288   66.2483
32.4893   -14.7983
-55.4218   66.6732
-59.2858   67.1059
-59.4051   67.1059
-55.4026   67.1055
-59.2858   67.5348
6.92408   44.3786
-55.2355   67.5446
-21.744   23.7953
8.03867   15.2131
-41.5403   -14.3695
-55.1171   67.9944
-59.1224   68.3924
-24.4001   -14.3695
-55.0302   68.4209
19.2144   78.684
-58.9467   68.8212
-34.6625   0.210313
-55.0854   68.8901
15.8339   -14.3695
-58.6261   69.25
-55.2895   69.1929
-58.4282   69.4737
-58.1887   69.6788
-55.5209   69.5229
-32.2702   -38.8121
-31.8414   -39.2043
-57.5705   69.9942
-57.1417   70.0189
-56.7129   69.9738
-56.2941   69.8916
-55.8662   69.7862
-14.6887   14.7901
-54.7253   72.2518
-12.1693   0.210313
-54.1773   72.0454
-54.1487   72.2657
-53.7064   72.1179
-12.8008   25.9394
-1.82415   0.639132
-31.8414   -38.8121
-55.6333   72.6806
-32.0457   14.3613
7.18103   44.3786
8.46749   15.2189
-53.326   72.2851
-52.8728   72.5897
10.362   0.210313
-55.8552   73.1094
32.4013   -14.3695
-41.2754   -14.0313
-52.439   73.0182
10.6116   0.0543993
-56.2841   73.5382
-6.04756   -2.79141
3.32167   56.3855
30.4454   0.210313
-52.0854   73.5322
-31.4126   -38.8121
-56.4393   73.967
-24.3196   -13.9407
-51.905   73.9388
-30.9838   -38.8121
15.7663   -13.9407
-35.272   0.639132
-51.7746   74.3946
-56.2841   74.6766
-14.6887   15.6478
-51.545   74.807
-51.7229   74.8705
32.3089   -13.9407
-55.969   75.2535
-51.5834   75.2946
-30.555   -38.8121
-40.8466   -13.6547
-55.6142   75.6823
-14.2961   15.6478
3.75049   13.5037
-51.6908   75.6804
-26.2668   53.3838
-55.0908   76.1111
-14.2599   15.2729
-51.9309   76.1111
-40.8466   -13.5119
-54.5688   76.395
-54.14   76.5127
-15.1175   17.363
-52.8535   76.5399
-24.2502   -13.5119
-10.8293   44.8074
-52.4247   76.3996
-11.539   0.639132
-53.7111   76.566
15.6861   -13.5119
-60.007   58.9584
-59.7146   58.7814
-59.2858   58.6285
-58.857   58.5618
-58.4282   58.667
-57.9993   58.8218
-57.7608   58.9584
-60.4683   59.3872
1.60639   3.76483
-30.0723   -38.8121
-12.9734   15.6478
-57.196   59.3872
-60.7401   59.816
32.2237   -13.5119
9.98088   0.639132
-56.8455   59.816
-60.8652   60.2449
-56.7129   60.0644
-36.1296   -38.3833
-60.9481   60.6737
-56.5098   60.6737
-40.4178   -13.2984
-56.4825   61.1025
-60.9168   61.5313
-56.5106   61.5368
-60.7807   61.9601
-36.4039   -38.3833
-40.4178   -13.0831
30.766   0.639132
-60.5399   62.389
-56.684   62.0401
-56.8948   62.336
-60.1434   62.7004
-59.7146   62.8178
-34.8431   -38.3833
-9.11406   66.2483
-58.0095   62.8167
-57.9158   62.8202
-57.6137   62.7157
-57.1914   62.5517
-40.2449   -13.0831
-59.2858   62.9731
-58.857   62.9862
-58.428   62.8644
-57.9909   62.8578
-24.1227   -13.1311
-57.2602   64.979
2.03521   3.97694
-56.7354   65.0035
11.4692   25.9394
11.2283   25.9394
-35.2664   1.06795
-58.1319   65.3907
15.6002   -13.0831
-57.5914   65.1033
-11.2582   0.954044
-56.2851   65.3895
-58.857   65.8195
-59.131   65.8195
-58.857   65.6395
-58.4282   65.502
-13.4022   26.3682
32.1259   -13.0831
-40.1168   -12.6542
9.75394   1.06795
-59.4574   66.2483
-23.954   -12.6542
-55.8544   65.8583
-55.6479   66.2598
-59.5801   66.6771
-25.8884   53.3838
-55.5687   66.6763
-59.5915   67.1059
11.2975   26.3682
-55.5455   67.1063
-59.5373   67.5348
9.8915   1.06795
30.766   1.06795
-59.2858   67.9636
-59.4421   67.9636
-55.4203   67.5814
-55.2798   67.9649
-34.4143   -38.3833
-35.7008   1.49677
-55.2258   68.4215
-59.2858   68.4703
-59.0927   68.8212
-55.2044   68.7708
-58.857   69.1359
15.5022   -12.6542
-13.4022   26.797
-58.4282   69.5684
32.0525   -12.6542
-13.1725   26.797
-57.9993   69.889
-57.5705   70.0338
-57.1417   70.0284
-56.7093   69.9688
-56.2149   69.8352
-55.7857   69.5903
-35.4887   1.49677
11.4692   26.797
-55.4264   72.1945
2.03521   4.06968
-54.9976   72.2518
-54.5724   71.8555
-54.1219   71.8542
-53.6998   72.0356
11.256   26.797
-25.838   4.4985
21.0762   15.6478
-55.8552   72.4664
-53.2383   72.3032
-13.4022   27.2259
-13.1742   27.2259
-56.2841   73.1094
-56.6259   73.1094
-33.9855   -38.5763
-52.8469   72.6901
-52.5591   73.1095
-10.993   1.49677
-56.7129   73.5382
-23.7921   -12.2254
9.84254   1.49677
26.049   -53.1029
-52.1807   73.5395
-56.7129   73.967
15.4151   -12.2254
-33.5567   -38.3833
-52.0208   74.0982
-56.7129   74.3959
11.4692   27.2259
31.9718   -12.2254
-25.4091   4.4985
25.509   14.3613
-56.5624   74.8247
-33.1279   -38.3833
26.049   14.119
-51.8986   74.7016
-13.4022   27.6547
-30.1261   15.6921
-51.7828   75.2796
11.4692   27.6547
-55.8677   75.6823
-51.8115   75.6846
15.3286   -11.9369
-55.4264   76.0183
32.0525   -11.7966
31.9466   -11.7966
-51.9959   75.9539
-25.0513   4.4985
-54.9976   76.2595
-54.5688   76.4236
-54.14   76.5078
-39.989   -11.3678
-53.7111   76.5285
-53.2823   76.5399
-53.2823   76.4842
-52.8535   76.4009
-52.4247   76.2814
-32.6991   -38.3833
-59.7146   58.7831
-59.2858   58.6347
-58.857   58.5828
-58.4282   58.7053
-57.9993   58.8819
-23.2651   -11.6576
-60.5043   59.3872
-60.1434   59.064
-57.5705   59.1139
-22.8362   -11.4536
-60.8045   59.816
-35.7008   1.92558
-57.1417   59.4863
-56.8774   59.816
-60.9568   60.2449
-56.7129   60.1115
3.75049   56.3855
-32.2702   -38.3833
-61.0511   60.6737
15.0726   -11.3678
-56.493   60.6737
-61.001   61.1025
-61.0852   61.1025
-56.4102   61.1025
-61.001   61.5313
31.8933   -11.3678
-56.433   61.5313
-10.8293   1.85961
-60.9326   61.9601
-56.5659   61.9632
-12.5446   15.6478
-31.8414   -38.3833
-39.989   -10.939
-56.8654   62.4026
-60.5722   62.584
-39.766   -10.939
9.61355   1.92558
-22.5074   4.4985
-21.9786   -11.2495
-57.2635   62.6586
-60.1434   62.9177
-59.7146   63.0512
-59.2858   63.1278
-58.8573   63.1002
-58.4264   62.9885
-58.022   62.9048
-57.6047   62.8983
-21.9786   4.4985
-21.5498   -11.1651
-12.5446   15.4057
-57.0286   64.9979
-12.9734   27.7774
-57.9992   65.2051
-57.538   65.0976
-56.5732   65.3112
26.4778   -53.1217
-12.1158   15.6478
-59.3998   65.8195
-21.5498   -10.939
-58.857   65.518
-3.53942   1.80608
-41.1794   -48.2461
-56.1235   65.8192
-12.9734   28.0835
-10.5099   64.533
-30.555   -38.3833
26.9067   -53.1294
-29.6973   -38.506
-59.7146   66.3506
-55.7029   66.6779
-21.0039   -10.939
-59.7717   67.1059
-55.6462   67.1053
11.2401   28.0835
-12.9734   28.5123
-55.481   67.536
-59.7146   67.5427
-59.6082   67.9636
14.7624   -10.939
-55.3596   67.968
-59.4665   68.3924
-55.3106   68.3714
-29.6973   15.8843
30.2861   1.92558
-55.3547   68.8565
-12.6532   28.5123
-35.7008   2.3544
-55.4628   69.2964
27.3355   -53.1537
-55.6105   69.2582
-58.857   69.2802
-58.4282   69.6425
-3.15367   1.92558
-55.6481   69.5861
31.8453   -10.939
-55.9491   69.6157
-57.9993   69.9083
-57.5705   70.051
-57.1413   70.0649
-56.7031   69.9442
-56.2518   69.8023
-54.9899   71.8273
11.3617   28.5123
-55.0079   71.6243
-54.5891   71.5869
9.32512   64.533
-54.1586   71.7204
-20.6922   -10.7562
-3.1106   64.9619
-23.9948   -48.2461
-56.1784   72.2518
-55.8552   72.0931
8.8963   2.3544
-53.7054   71.9601
-12.9734   28.9411
-53.2906   72.2556
-20.6922   -10.5101
-56.7129   72.6806
9.32512   2.17552
-20.3812   -10.5101
27.7643   -53.1811
-56.2841   72.6806
-52.9238   72.6791
14.444   -10.5101
-57.0049   73.1094
4.17931   56.3855
-52.6444   73.1094
30.1475   2.3544
-52.4247   73.512
-20.2633   4.4985
-57.0644   73.967
-52.2856   73.9665
-57.0017   74.3959
-52.1155   74.4374
31.9738   -10.5101
-56.8529   74.8247
-51.9872   74.8729
-35.6528   2.78322
-34.4143   -37.9545
-56.5564   75.2535
-56.2841   75.2535
-51.889   75.2605
-56.2841   75.5583
-10.4005   44.8074
-51.9179   75.6787
-55.8552   75.8818
-10.4005   2.53483
-33.9855   -37.9545
-10.0911   44.8074
-52.4247   76.0669
7.26204   2.78322
-51.9962   75.7971
-55.4264   76.1333
-54.9976   76.3234
-54.5688   76.431
-54.14   76.4585
-53.7111   76.4517
-53.2823   76.3763
-52.8535   76.2677
-59.9751   58.9584
-59.7146   58.8077
-59.2858   58.6645
-58.857   58.6145
-58.4282   58.7191
-57.9993   58.9076
7.60985   2.69914
8.03867   2.5989
-33.5567   -37.9545
-57.5705   59.1389
-57.2692   59.3872
-60.8506   59.816
-60.5722   59.4527
-39.5516   -10.0813
-56.9057   59.816
-33.1279   -37.9545
23.0473   53.3838
-31.8203   14.7901
-20.2633   -10.0813
-56.6516   60.2449
-61.1328   60.6737
-56.4795   60.6737
-61.1834   61.1025
-56.4023   61.1025
-61.168   61.5313
-56.3825   61.5313
-8.51828   66.2483
-61.0904   61.9601
-56.4775   61.9718
30.3372   2.78322
-60.9043   62.389
11.4191   28.9411
-56.6875   62.3642
-12.9734   29.3699
-12.7514   29.3699
-57.0633   62.7103
30.1488   2.78322
26.4778   -14.7983
-60.5722   62.8215
-60.1434   63.0824
14.2432   -10.0813
-59.2858   63.2466
-11.6537   15.6478
-35.6395   3.21204
-58.8045   63.2423
-58.4027   63.0778
-57.9563   63.0252
-29.2685   -37.9545
-9.97169   2.92064
-19.8345   4.4985
32.3802   -10.0813
5.89458   3.21204
-57.1615   64.9428
-19.4057   4.4985
-58.4282   65.3907
7.18103   66.2483
-58.4282   65.2491
-57.9994   65.1348
-57.6186   65.0635
-56.6752   65.2284
-39.5601   -9.6525
-18.9769   4.4985
-59.2858   65.5631
-58.857   65.4207
6.3234   3.04709
-56.236   65.7891
6.75221   2.90215
-59.8711   66.2483
8.46749   15.6478
-55.8555   66.2474
-55.9824   66.2121
-59.9134   66.6771
-55.8319   66.6056
-28.8397   -38.2498
-59.8779   67.1059
-55.7164   67.0706
-59.8165   67.5348
-55.5414   67.5334
30.2203   3.21204
-59.7268   67.9636
-35.7008   3.64086
-55.4517   67.9682
11.3756   29.3699
-59.5681   68.3924
-55.4094   68.4177
-12.9734   29.7988
-28.8397   -37.9545
-59.3501   68.8212
-19.8345   -9.93882
-55.5106   68.8161
-9.54288   3.34559
-58.9651   69.25
-55.6768   69.1779
-19.8345   -9.6525
22.7643   53.3838
13.0384   -25.9476
-55.8484   69.5027
-56.0416   69.698
-58.4282   69.6978
-57.9993   69.94
-57.5705   70.0495
-57.1431   70.0964
-56.75   69.97
-56.4052   69.9074
-54.5645   71.436
11.284   29.7988
-9.22816   3.64086
23.9049   14.7464
-55.8552   71.8229
-12.9734   30.2276
-12.6967   30.2276
-55.4263   71.5767
-55.4266   71.823
-54.9778   71.4187
-54.1611   71.6078
14.0237   -9.6525
11.4692   30.2276
-14.6887   17.3065
-56.7129   72.2371
-56.2841   71.9998
4.9493   3.64086
-53.7142   71.9305
-28.3197   -37.9545
-14.2599   17.363
-57.1417   72.6806
-1.39533   0.327618
5.46576   3.42139
-53.282   72.3387
-52.9997   72.6806
32.8579   -9.6525
-57.3369   73.1094
-21.5498   41.0697
-52.6866   73.1094
-57.1417   73.5382
-57.3716   73.5382
8.8963   15.6478
-52.5482   73.5382
-18.5481   4.4985
-57.3273   73.967
-52.4272   73.866
30.3372   3.64086
-5.27258   44.8074
-57.2407   74.3959
-52.259   74.3554
-39.5434   -9.22369
-57.0629   74.8247
-1.39533   0.639132
-52.1286   74.816
-19.4057   -9.49844
-56.8005   75.2535
-52.0195   75.2658
-35.6054   4.06968
-19.4057   -9.22369
-56.3996   75.6823
-24.1598   59.3872
-51.9947   75.6791
-52.1754   75.6782
13.7959   -9.22369
-36.3596   -37.5257
28.1931   -53.2078
-52.4247   75.9168
-12.5446   30.6564
-55.4264   76.2289
-54.9976   76.36
-54.5688   76.4208
-54.14   76.3941
-53.7111   76.3512
-53.2823   76.2713
6.89477   66.2483
-33.9855   -37.5257
-59.7146   58.843
-59.2858   58.7464
-58.857   58.695
-58.4282   58.7757
-33.5567   -37.5257
-57.9869   58.9584
-60.5381   59.3872
-60.1434   59.0926
-57.5705   59.1893
-57.3058   59.3872
-60.8672   59.816
7.60985   66.2483
-26.2668   53.8126
-56.9158   59.816
-3.80881   4.4985
-61.001   60.077
-56.7129   60.1394
33.1726   -9.22369
-61.2037   60.6737
-56.4743   60.6737
-61.2676   61.1025
-56.4028   61.1025
-0.449543   61.1205
-5.65105   -1.50496
-28.4109   -37.5257
-0.108876   60.9529
4.1499   44.8074
0.319943   61.0192
3.75049   4.06968
4.06327   4.06968
-13.8311   45.665
1.17758   61.0335
18.623   23.7953
24.3338   14.6392
4.60812   3.79383
-39.5376   -8.79487
-61.2717   61.5313
-56.3779   61.5313
-18.9769   -9.17508
-0.108876   61.3808
30.2378   4.06968
0.748762   61.3466
1.17758   61.2981
1.61403   61.1522
-61.2297   61.9601
-56.4166   61.9587
-35.7008   4.4985
24.7626   14.5975
-56.5103   62.353
-61.001   62.5205
-60.7672   62.8178
-56.743   62.7624
-18.5481   -8.79487
-60.5722   62.9923
-60.1434   63.207
-59.7146   63.2466
-35.566   4.4985
-58.4371   63.2649
-58.0346   63.2711
11.0296   30.6564
11.4692   30.6564
-57.1744   63.121
-59.7146   63.339
-59.2858   63.3846
-58.8579   63.3823
25.1914   14.5018
-12.5446   31.0852
-4.39706   -2.48825
-13.4022   45.665
-57.5479   64.8443
-57.144   64.6157
-56.701   64.9547
13.6105   -8.79487
4.60812   44.5401
-58.857   65.2783
-58.4282   65.1317
-57.9993   65.0429
-3.53942   4.25741
-7.82761   4.4985
-59.7146   65.8195
33.3778   -8.79487
-59.7146   65.6882
-59.2858   65.4996
-8.09669   4.4985
-56.0982   65.8293
-60.0532   66.2483
-39.5601   -8.36605
-27.9769   -37.5257
-18.1192   -8.53439
-55.7268   66.701
-60.0081   67.1059
-55.6661   67.1443
-59.9081   67.5348
-55.5681   67.5347
-59.7949   67.9636
-55.5149   67.9747
-59.7146   68.2144
-18.1192   -8.36605
-55.564   68.4139
-59.4236   68.8212
-55.6726   68.8939
-36.1296   -37.0969
15.4839   -48.2461
-35.7008   -37.0969
-58.857   69.3949
-58.5022   69.6788
-55.8413   69.3506
-56.0931   69.7492
3.75049   4.27241
-57.9993   69.9737
-57.5705   70.0507
-57.0727   70.0302
-56.7154   70.0032
-56.7083   70.0231
-55.4264   71.3932
30.3372   4.4985
13.4452   -8.36605
-54.9997   71.2408
30.1426   4.4985
-14.6887   16.0766
-54.519   71.4032
-56.2841   71.8229
-35.5044   4.92731
2.46403   4.4985
-55.8552   71.4948
-54.1442   71.6093
-53.8522   71.8248
-7.82761   4.70424
-7.54772   4.92731
-57.1417   72.1834
-56.7129   71.9598
33.6555   -8.36605
-53.4117   72.2518
-57.5037   72.6806
-34.4143   -37.0969
-53.0452   72.6806
-57.5705   73.1094
-39.3751   -7.93724
11.0404   31.0852
-52.8535   72.9952
33.3389   -48.2461
-57.5705   73.5382
2.46403   4.92731
-52.642   73.5382
-14.2599   16.0766
-57.5506   73.967
-17.6904   -7.93724
-12.5446   31.514
-57.4193   74.3959
-52.4251   73.9917
-52.2894   74.3938
-17.5168   -7.93724
2.36899   4.18417
-52.2258   74.7787
-57.1417   74.9979
-56.9747   75.2535
-52.2499   75.2704
-56.7129   75.5709
23.4761   15.2189
-52.3825   75.6825
-56.2841   75.9446
3.32167   4.65475
34.004   -7.93724
-39.5601   -7.50842
0.90819   -1.50496
-53.2946   76.1111
-52.8535   76.1111
-52.8535   75.9323
-52.4398   75.7289
-55.8552   76.1457
-55.4264   76.2835
-54.9976   76.3514
-54.5688   76.3658
-54.14   76.3143
-53.7111   76.2455
-59.8356   58.9584
-39.3035   -7.50842
-59.2858   58.824
-58.857   58.806
-58.4282   58.8418
-12.1023   31.514
-58.1185   58.9584
31.261   -2.3626
-60.1434   59.1117
23.4761   14.9869
-57.5705   59.2124
-57.3337   59.3872
-17.2616   -7.50842
23.2257   15.2189
-0.966514   59.2491
12.9648   -7.50842
-60.8828   59.816
-60.5722   59.4478
-57.1417   59.5825
-56.9434   59.816
-1.39533   59.816
-1.6648   59.816
-1.39533   59.4048
-0.966514   59.816
13.1845   -7.88281
-61.1081   60.2449
-27.6555   -37.0969
-31.4126   15.2424
-56.6231   60.2449
-1.39533   60.2449
-1.81223   60.2449
-0.966514   60.2449
-0.537695   60.1972
-36.1296   -36.668
10.9049   31.514
33.0519   -48.2461
8.03867   66.2483
2.46403   60.0507
-12.5446   31.9429
2.89285   60.2449
-5.4564   -1.07614
-61.2413   60.6737
-56.4464   60.6737
-1.39533   60.6737
-1.78736   60.6737
-0.966514   60.6737
-0.537695   60.6737
-35.7008   -36.668
-0.108876   60.6737
0.319943   60.6098
-9.54288   66.6771
34.2772   -7.50842
11.0404   31.8146
-35.272   -36.668
1.17758   60.6528
-39.3289   -7.0796
1.60639   60.6737
2.03521   60.3611
2.03521   60.6737
2.46403   60.6737
-34.8431   -36.668
-9.11406   66.6771
-61.3319   61.1025
-56.3675   61.1025
-16.8876   -7.0796
12.7441   -7.0796
-0.909775   61.0458
-8.68524   66.6771
2.06936   60.9546
28.6219   -53.2459
2.59432   61.1025
2.89285   60.7633
-61.37   61.5313
34.4315   -7.0796
-1.39533   61.186
-0.966514   61.383
-0.537695   61.5034
29.0508   -53.2926
2.46403   5.17393
0.319943   61.5313
-41.7042   -47.8173
1.17758   61.5313
2.89285   4.98049
1.60639   61.5092
2.03521   61.3445
-13.8311   15.9145
-61.3277   61.9601
-56.3436   61.9592
-0.108876   61.5982
0.319943   61.633
0.748762   61.6324
-12.9734   45.665
-61.2128   62.389
-37.4528   -36.2392
-13.4022   16.0766
-60.9456   62.8178
-39.4589   -6.65078
-56.438   62.8214
-60.5722   63.129
-6.54115   5.67608
-12.5446   45.665
-57.5969   63.2804
-25.838   4.92731
-56.7258   63.2441
-56.5009   63.2473
-60.1434   63.3643
-59.7146   63.4786
-59.2858   63.5984
-16.8328   -6.65078
-10.4005   64.9619
-58.4276   63.6721
-57.994   63.691
-57.5704   63.6714
-57.1411   63.6752
12.5334   -6.65078
-56.552   63.6754
-58.857   63.7263
1.24384   5.78495
-36.9872   -36.5018
-57.5705   64.1042
1.60639   5.6168
-57.1433   64.1287
-56.7149   64.0904
-36.9872   -36.2392
-57.575   64.54
23.0473   53.8126
34.5253   -6.65078
-56.7138   64.55
-56.3854   64.5023
-58.4282   64.9619
-36.5584   -36.2392
-39.6332   -6.22196
-25.4091   4.92731
-3.1106   -3.9123
29.9084   5.41872
29.8085   5.78495
-13.4022   15.8165
-56.2665   64.9456
-36.1296   -36.2392
-35.7008   -36.2392
-16.404   -6.22196
-58.857   65.0914
-56.27   65.4195
-55.9998   65.3772
-60.0775   65.8195
-59.7146   65.5078
-55.8558   65.7618
-30.9662   15.6478
12.2557   -6.22196
-35.272   -36.2392
-60.2322   66.2483
-35.0789   6.21377
-55.8613   66.253
-55.6651   66.257
-60.1434   66.6771
-60.2433   66.6771
-55.6066   66.6732
-6.11233   5.96359
-12.9734   16.0766
-55.586   67.0758
-60.1434   67.241
-60.0449   67.5348
-55.6105   67.5298
-59.8984   67.9636
-55.6012   67.9607
-8.16124   66.6771
-1.39533   6.21377
-55.6348   68.3888
-59.7146   68.4466
-59.4776   68.8212
-55.7143   68.7942
-59.2858   69.0503
26.4192   67.9636
-55.7283   69.2204
-58.857   69.4193
-12.5446   16.0766
-55.9223   69.5895
-58.4282   69.7344
-57.9993   69.9801
-57.5705   70.0988
-57.1417   69.981
-56.6624   70.0381
-56.7701   70.0146
-56.5019   70.0263
-24.1227   -39.6698
-27.1244   -36.2392
-55.8549   71.2579
-55.4055   71.0412
-54.9701   71.0779
-54.567   71.2964
34.5505   -6.22196
-39.989   -5.79314
-57.0635   71.8229
-56.7129   71.6692
-56.2841   71.4889
-54.1413   71.6297
-53.912   71.8229
-12.1158   16.0766
-0.966514   6.11569
-57.5705   72.1976
-39.7761   -5.79314
-53.7111   71.9793
-53.4358   72.2518
-0.537695   6.04341
-57.7758   72.6806
-53.2823   72.4613
-53.1252   72.6806
-57.8312   73.1094
6.75221   66.6771
-0.108876   5.99591
-57.8114   73.5382
-52.8535   73.1888
-52.7027   73.5382
0.319943   5.9631
-57.7193   73.967
-52.5842   73.9672
0.748762   5.92121
-0.966514   0.639132
-52.4217   74.391
29.6827   6.21377
-57.5705   74.4609
-57.394   74.8247
-12.4446   32.3717
11.4692   32.2253
-9.11406   13.9325
-37.4161   -35.8104
-16.404   -5.79314
-2.68178   64.9619
-52.5225   75.2658
-57.1417   75.2722
-34.8787   6.64258
-5.68351   6.21849
-52.4274   75.6664
-52.748   75.6811
-56.7129   75.7339
-36.1296   3.21204
-56.1095   76.1111
-53.2823   75.9605
-5.25469   6.48399
-52.8535   75.7894
-55.8552   76.1983
-55.4264   76.2894
-54.9976   76.3063
-54.5688   76.2829
-54.14   76.2232
-15.9751   -5.79314
-2.25296   64.9619
-4.92844   6.64258
-59.2858   58.8713
-58.857   58.851
-58.4282   58.8861
22.8283   15.6478
-0.966514   58.9584
11.9121   -5.79314
34.4855   -5.79314
-0.537695   58.7127
-0.537695   58.9584
-26.2668   54.2414
-0.108876   58.9584
0.319943   58.6288
0.319943   58.9584
-26.6956   -35.8104
0.748762   58.9584
-26.2668   -35.859
1.17758   58.9584
1.60639   58.7178
1.60639   58.9584
2.03521   58.816
-25.9781   54.2414
2.42031   58.9584
-60.5007   59.3872
-60.1434   59.1481
-57.9993   59.0362
-57.5705   59.2173
-57.3288   59.3872
19.1879   23.5232
-1.62524   59.3872
-1.39533   59.1467
-0.537695   59.3872
-0.108876   59.3872
0.319943   59.3872
0.748762   59.3872
1.17758   59.3872
1.60639   59.3872
2.03521   59.3872
11.898   32.5782
2.46403   59.3872
-3.96824   6.55827
-1.82415   64.9619
-3.53942   6.49306
-57.1417   59.5614
-56.9152   59.816
-1.82415   59.816
14.4709   -39.6698
-39.892   -5.36432
-0.537695   59.816
-0.108876   59.816
0.319943   59.816
-3.1106   6.43492
-2.68178   6.37296
12.1173   32.8005
1.60639   59.816
-15.9751   -5.36432
2.03521   59.816
2.46403   59.816
-2.25296   6.31922
2.89285   59.816
3.04092   59.816
-61.1293   60.2449
-61.001   59.9948
-56.7129   60.0602
29.4796   -53.3699
-15.5463   -5.4803
-1.92331   60.2449
-0.108876   60.2449
0.319943   60.2449
-1.82415   6.25448
0.748762   60.2449
1.17758   59.9129
1.17758   60.2449
1.60639   60.2449
-25.838   -19.9441
3.11089   60.2449
-61.2678   60.6737
-56.3837   60.6737
-13.8832   33.2293
-1.84671   60.6737
0.748762   60.6737
3.05416   60.6737
-61.3945   61.1025
-56.2841   60.9504
29.5294   6.64258
16.8722   43.5209
11.66   -5.36432
7.00462   44.8074
-37.9698   -35.3816
2.70501   61.1025
-61.4297   61.5313
-37.8449   -35.7505
-56.172   61.5313
-1.39533   61.166
-0.966514   61.359
23.4064   54.2414
-0.3244   61.5313
34.3852   -5.36432
1.47805   61.5313
2.03521   61.3861
2.46403   61.2268
-10.8293   45.2362
-10.4005   45.2362
-56.1221   61.9601
-25.838   -35.3816
0.319943   61.6209
0.748762   61.6172
1.17758   61.5824
-61.3281   62.389
-56.2838   62.3889
-56.0672   62.389
-34.7868   7.0714
-61.1226   62.8178
38.482   -53.3149
-56.0123   62.8178
-30.555   16.0766
-15.5463   -4.9355
-37.8449   -34.9528
-56.2841   63.2466
-56.024   63.2466
-60.5722   63.3454
-13.8311   17.363
-59.7146   63.6754
-4.39706   6.74186
11.4692   -5.04264
-56.2841   63.6754
-56.1007   63.6754
34.3199   -4.9355
-13.4022   32.975
-59.2799   64.1042
-58.857   64.1042
-58.4282   64.1042
-38.0442   -34.9528
-56.2885   64.1033
-56.1425   64.1042
-58.857   64.533
-40.0476   -4.50669
-58.4282   64.533
-57.9993   64.533
-15.5463   -4.50669
-56.0931   64.5355
-25.4638   -34.9528
-59.3847   64.9619
-9.97169   45.2362
-15.1032   -4.50669
-55.914   64.9601
-41.2754   -47.8173
11.0775   -4.50669
-38.0482   -34.524
34.3545   -4.50669
-26.2668   54.6702
-55.6521   65.3907
5.46576   82.1116
-60.2491   65.8195
-25.4091   -34.524
29.3155   7.0714
-60.3631   66.2483
12.3268   33.2293
-34.8431   7.50022
-55.3481   66.2489
-60.3752   66.6771
-55.423   66.6769
-25.1867   -34.524
-60.3053   67.1059
-14.2599   -3.28423
-55.3208   67.1325
22.1897   15.9553
-60.1812   67.5348
-14.9075   -4.07787
10.7714   -4.07787
-21.9786   4.92731
-60.0276   67.9636
-55.3779   67.6102
-55.4911   67.9783
-38.0159   -34.0951
34.6254   -4.07787
-59.7146   68.6074
-59.5672   68.8212
-55.5294   68.8435
-59.2858   69.1133
-1.39533   64.9619
34.5095   -4.07787
-58.857   69.4589
-58.5774   69.6788
-55.7684   69.5651
-55.9024   69.6663
-24.9803   -34.0951
-57.9993   69.9214
-57.5705   70.0932
-57.1417   70.0323
-56.7215   69.9433
-56.2591   70.2491
-56.4952   70.0961
-56.0141   69.9554
-55.8471   70.8597
-56.0097   70.5809
-55.8969   70.453
-15.1175   -3.64905
38.8618   -52.9686
-55.6922   70.5744
-0.108876   1.81948
-54.9819   70.8
-37.8449   -33.6663
-14.7202   -3.64905
-34.8031   7.92904
-56.7798   71.3941
8.6427   16.0766
-56.2913   71.1284
10.5111   -3.64905
-54.621   71.1198
-54.3372   71.3939
-34.8431   8.35785
-30.555   -50.3902
-57.1417   71.5548
-54.14   71.6027
-53.9455   71.8229
-57.8738   72.2518
-21.5498   4.92731
-53.7111   72.0536
-53.5497   72.2518
-57.9993   72.6806
34.6821   -3.64905
-40.1929   -3.22023
29.0853   8.35785
-24.9803   -33.6663
-57.9993   73.1094
-21.121   4.92731
-53.2823   72.7676
-53.0667   73.1094
-34.6606   8.78667
-58.0273   73.5382
8.8963   16.0766
-52.8919   73.5382
-34.8431   9.21549
-14.6887   -3.22023
-49.8137   -52.5343
-52.7387   73.9635
-57.7692   74.3959
-52.645   74.3884
-3.1106   44.3786
-14.6194   34.0869
-52.4288   74.8243
-52.5948   74.8439
-57.5705   74.8576
-57.3136   75.2535
-52.6615   75.2621
-57.1417   75.4641
-56.9225   75.6823
-52.8553   75.6813
-13.8311   17.0027
29.0508   9.19446
-56.7129   75.858
-56.2841   76.0882
7.18103   66.6771
-54.14   76.1111
34.7872   -3.22023
29.4796   9.21549
-53.7111   76.1111
-53.7111   75.9534
-53.2823   75.8083
-55.8552   76.2072
-55.4264   76.253
-54.9976   76.2261
-54.5688   76.1471
-15.1175   16.5054
-0.615402   58.5296
-14.6887   16.5054
-0.108876   58.4006
-0.108876   58.5296
0.319943   58.3604
-20.6922   4.92731
0.748762   58.3656
0.748762   58.5296
1.17758   58.3993
1.17758   58.5296
1.60639   58.4569
-40.3188   -2.79141
-20.2633   4.92731
-59.7146   58.9584
-45.5636   -52.8852
-59.2858   58.8853
-58.857   58.8555
-58.4282   58.9027
-19.8345   4.92731
12.3268   34.0869
28.957   9.64431
-1.39533   58.9433
-0.966514   58.6733
2.03521   58.5793
2.46403   58.7527
-38.0586   -33.2375
2.7176   58.9584
-24.5515   -33.4556
-60.1434   59.1604
-14.2599   16.5054
-57.9993   59.0203
-57.5705   59.1921
-24.5515   -33.2375
29.0508   10.0731
-2.25296   84.8007
-1.82415   59.3594
-12.1386   45.665
2.89285   59.3872
3.02965   59.3872
-60.9527   59.816
-14.2599   -2.79141
-57.1417   59.5209
-19.4057   4.92731
-1.9995   59.816
0.748762   59.816
-34.4143   10.5019
3.19046   59.816
-61.1682   60.2449
9.95172   -2.79141
-12.1158   61.9601
-56.4742   60.2449
-2.01637   60.2449
3.2339   60.2449
-61.3425   60.6737
10.1828   -3.08543
7.60985   66.6771
-56.1638   60.6737
34.8452   -2.79141
3.08814   60.6737
-3.96824   -2.3626
-61.5052   61.1025
-4.96741   45.2362
-56.0029   61.1025
-1.82415   60.7974
28.6219   10.4578
2.89285   60.9181
2.64645   61.1025
-14.2599   -2.3626
-61.5524   61.5313
-13.988   -2.3626
-1.39533   61.1155
-0.966514   61.323
-0.537695   61.4403
-14.6685   34.5158
12.3268   34.5158
12.0603   34.5158
1.15333   61.5313
1.60639   61.4479
2.03521   61.3497
-45.1348   -52.8253
-61.4299   61.9601
-61.542   61.9601
-55.8552   61.6962
-55.8552   61.9601
-8.68524   67.1059
-0.108876   61.5361
0.319943   61.5821
0.748762   61.5794
-24.1227   -32.8087
23.7048   54.6702
9.64703   -2.3626
-55.7905   62.389
-61.4299   62.8178
-38.544   -32.3799
-55.8552   62.8178
34.88   -2.3626
-14.5142   34.9446
-1.19242   -7.0796
-18.9769   4.92731
-34.4143   10.9308
-55.9245   63.2466
-61.001   63.4092
-60.7363   63.6754
-30.1261   16.1895
-60.1434   63.6754
-56.0509   63.6754
-34.1987   10.9308
-60.1434   64.1042
-60.3864   64.1042
-59.7146   64.1042
-13.7413   -1.93378
-56.1141   64.1042
-60.1434   64.533
9.36493   -1.93378
-59.7146   64.533
-59.2858   64.533
-56.0739   64.533
34.8778   -1.93378
-60.3131   64.9619
-59.7146   64.9619
-40.4489   -1.50496
28.6219   10.9308
-55.7933   64.9619
-60.1434   65.3907
-60.4238   65.3907
-13.8311   16.5054
-60.561   65.8195
-55.4264   65.4835
-55.4264   65.8195
-55.2338   65.8195
-60.5722   66.2483
-13.4022   16.5054
-29.6973   16.5054
-55.0427   66.2471
9.06282   -1.50496
-60.6013   66.6771
-18.5481   4.92731
34.7887   -1.50496
-54.937   66.6782
-23.7733   -32.3799
27.7643   11.2345
-8.25642   67.1059
-54.9192   67.1244
-60.3676   67.5348
-55.0365   67.5332
28.1931   11.3596
-29.6973   16.3183
-60.207   67.9636
-12.9734   16.5054
-55.0951   68.0132
-33.9855   11.5288
-29.735   68.3924
-60.0334   68.3924
-55.3902   68.3932
-55.0206   68.4025
-14.2089   35.3734
-38.7025   -31.951
-44.706   -52.7986
-0.966514   64.9619
8.74529   -1.07614
-59.7146   68.9288
8.8963   -1.29288
11.4692   35.092
-55.3798   69.2702
-55.0546   69.2276
-59.2858   69.2655
-58.857   69.549
34.6534   -1.07614
-55.6325   69.7282
-55.1358   69.6334
-58.4282   69.7709
-57.9993   69.9369
-40.4178   -1.07478
-23.984   -47.8173
-0.119809   49.1801
-56.7005   70.1228
11.0677   35.3734
-55.5551   70.1774
-57.5705   70.1311
-57.1417   70.2774
-13.8311   35.7635
17.8675   24.2241
-56.3017   70.5771
-55.0789   70.2052
0.748762   64.9619
-55.4285   70.6348
-54.7525   70.5292
-40.3468   -0.647325
26.6886   11.7884
27.3355   11.7884
-7.82761   66.9359
-54.4965   71.0003
-12.9734   -0.885521
-57.4386   71.3941
-23.4912   -31.951
-56.7129   70.9661
15.7574   -47.8173
-57.5705   71.8229
-57.8936   71.8229
3.66948   45.2362
-54.14   71.4972
-53.9291   71.8229
15.5482   -47.8173
-58.1336   72.2518
8.44226   -0.647325
-53.7111   72.1302
-29.2685   16.3563
-58.2426   72.6806
-53.455   72.6806
-58.2743   73.1094
-53.2823   72.9306
-23.2651   -31.5222
-58.2282   73.5382
-53.0164   73.5382
-57.9993   73.967
-58.1256   73.967
-12.5446   16.5054
-52.8993   73.9746
26.9067   12.2172
-29.2685   16.0766
-33.5567   12.249
-28.8397   16.5054
-57.7452   74.8247
-52.7507   74.8066
-57.5705   75.0892
33.3389   -47.8173
26.4778   12.646
-57.1417   75.5868
-28.8397   16.3826
-53.28   75.6803
-39.989   -31.0934
-25.838   55.099
-52.8902   75.2873
-56.7129   75.9259
-56.2841   76.096
34.583   -0.647325
-54.9976   76.1111
-40.2034   -0.218506
-33.1279   12.6616
26.2508   68.3924
-54.5688   75.9735
-54.14   75.8843
-53.7111   75.7641
-55.8552   76.1584
-12.5446   -0.462274
-32.6991   12.8629
-32.2836   13.0749
-0.966514   58.4769
-0.537695   58.3404
-0.108876   58.2557
0.319943   58.2199
0.748762   58.2272
1.17758   58.2637
1.60639   58.3182
2.03521   58.4058
25.6202   13.0749
8.8963   16.5054
10.6116   35.8022
-59.7962   58.9584
-0.537695   0.427064
-59.2858   58.8609
-58.857   58.8218
-58.4282   58.8562
-57.9993   58.9477
10.6116   35.652
10.3898   35.8022
-1.74175   58.9584
-1.39533   58.7042
2.46403   58.5919
2.89285   58.9315
-5.18516   -0.647325
-13.4022   36.1292
-60.5722   59.3872
26.049   13.0749
-60.5722   59.3106
-60.1434   59.094
-57.5705   59.1088
-57.1417   59.3616
-12.3528   -0.218506
8.18114   -0.218506
-2.06512   59.3872
26.4778   13.0749
3.15001   59.3872
-29.2685   15.9858
-61.1307   59.816
18.3303   23.9633
-44.2771   -52.7955
-56.7129   59.816
-13.4022   17.363
21.332   16.5054
-39.5601   -31.2688
-61.3683   60.2449
-39.5601   -31.0934
-21.3259   24.6529
-56.1633   60.2449
-2.17831   60.2449
-12.1158   0.210313
28.1931   -35.8104
3.32934   60.2449
-37.4161   -52.9477
-61.5978   60.6737
-31.939   13.5037
-55.9762   60.6737
-1.99943   60.6737
10.1828   35.9775
3.15711   60.6737
-39.1313   -31.0934
23.9049   13.5037
9.86344   36.231
-12.9734   36.4854
-1.82415   60.8803
-1.43535   61.1025
2.89285   60.9568
2.61469   61.1025
-61.8371   61.5313
8.03867   0.0175808
-55.7612   61.5313
-0.583753   67.1059
-0.966514   61.3056
-0.537695   61.4337
-0.108876   67.1059
28.029   -35.8104
0.00923486   61.5313
-23.0011   -31.0934
0.953846   61.5313
1.60639   61.4138
2.03521   61.3044
-39.989   0.345555
-61.8587   61.9601
24.3338   13.5037
-12.9734   36.6599
-55.7261   61.9601
0.319943   61.5596
24.7626   -31.0934
-61.8587   62.389
17.6236   24.6529
-55.753   62.389
-41.2754   -47.3885
9.32512   16.5054
-39.9049   0.639132
-61.4299   63.2466
-61.6682   63.2466
24.7626   13.3705
-55.9714   63.2466
25.1914   13.5037
-61.3717   63.6754
-22.4074   51.6685
-56.093   63.6754
-61.001   64.1042
25.1914   13.2092
25.1914   -31.1937
-56.1801   64.1042
-43.8483   -52.7995
-60.5722   64.533
-11.7191   0.639132
-56.1721   64.533
0.319943   -0.688598
25.6202   13.5037
-61.001   64.8666
-60.5722   64.9619
-55.8552   64.8932
-15.1175   16.9342
-61.001   65.3907
7.63769   0.639132
34.6633   0.639132
-39.864   1.06795
-61.001   65.8195
-43.4195   -52.8043
-12.9734   37.0887
-55.4264   65.4319
-55.1939   65.8195
-31.7693   13.9325
-61.0535   66.2483
-11.379   1.06795
7.32147   1.06795
-54.9274   66.2483
-61.001   66.5539
2.89285   4.92731
-54.7339   66.6761
-60.5722   67.1059
-60.8723   67.1059
-54.6687   67.0814
-60.5722   67.5348
25.6202   -31.0934
-54.7048   67.5313
-60.5722   67.9109
22.6185   13.8478
-54.7621   67.9725
26.049   -31.2742
-60.3706   68.3924
-14.6887   16.9342
-54.8051   68.4241
-0.108876   66.7696
23.0473   13.6458
-55.074   68.8117
-54.8627   68.8485
-60.1434   68.9058
34.6254   1.06795
2.54824   4.4985
23.4761   13.5419
-54.9179   69.2567
-59.7146   69.3698
-42.9907   -52.8165
0.319943   67.1059
22.1897   14.3221
-0.537695   0.639132
-54.9137   69.6951
-58.857   69.7514
-58.4282   69.9131
22.6185   14.3613
-58.0634   70.1077
0.319943   1.51092
-54.7864   70.1027
-12.5446   16.9342
-57.5705   70.3718
-57.1417   70.5365
21.7608   16.1478
-56.7155   70.5358
-39.8855   1.49677
26.4778   -31.3096
-54.4224   70.5453
-57.1417   70.9653
9.75394   36.7312
-28.8397   16.0766
-54.2411   70.9657
3.75049   49.5244
-11.2582   1.49677
-57.5705   71.0038
29.7442   -39.6698
26.4778   -31.0934
-54.0395   71.3941
7.01867   1.49677
-58.1788   71.8229
21.5471   14.7901
-53.8024   71.8229
-58.3588   72.2518
22.1897   14.7901
-53.5743   72.2518
-58.4282   72.6806
-30.9838   14.8318
0.319943   66.7451
-53.4692   72.6806
23.9382   55.099
-58.4837   73.1094
21.332   15.2189
-12.9734   37.5175
34.5482   1.49677
-58.434   73.5382
-53.2823   73.1333
-53.1199   73.5382
10.1828   37.4826
-58.3065   73.967
-53.06   73.9669
-57.9993   74.3959
-58.1431   74.3959
-52.8509   74.4151
-53.0072   74.3965
-57.9993   74.6517
26.9067   -31.0934
-39.8707   1.92558
-52.9837   74.8376
-10.8293   1.62355
-57.5918   75.2535
21.0645   15.2189
-25.838   55.5278
-13.4022   37.9463
-30.555   15.2199
-12.9734   37.9034
-10.4005   1.92558
-53.7115   75.5549
-54.0172   75.6823
-53.2929   75.347
-56.7129   75.9404
-56.2841   76.0503
-55.8552   76.1111
20.4744   4.92731
-55.4264   76.1111
-55.4264   76.0203
-54.9976   75.9162
-54.5688   75.8451
6.75221   1.92558
0.319943   58.1008
10.6116   37.8158
7.18103   45.2362
0.748762   58.0839
-30.1261   15.5257
-38.2737   -39.241
34.4802   1.92558
-1.47158   58.5296
-39.8097   2.3544
-0.966514   58.3071
-0.537695   58.1929
-0.108876   58.1203
-40.7387   -30.6646
1.60639   58.2058
2.03521   58.2939
-9.97169   2.08172
-9.54288   2.25289
2.60956   58.5296
-60.1434   58.9584
20.7948   15.6478
-12.8529   17.363
-59.7146   58.7483
-59.2858   58.6833
-58.857   58.6662
-58.4282   58.6968
-57.9993   58.7932
-26.6956   5.35613
-23.8803   -47.3885
-2.0067   58.9584
-22.8362   -30.7988
2.89285   58.7313
3.10141   58.9584
34.4026   2.3544
-61.1328   59.3872
-39.7295   2.78322
-9.11406   2.46505
-57.5705   58.9729
-57.1417   59.1853
-56.8062   59.3872
-29.6973   15.7446
10.8219   37.9463
-2.25296   59.3568
-13.8311   38.3751
-29.2685   15.8393
-61.4715   59.816
-28.8397   15.8751
-28.4109   16.0766
-56.3368   59.816
-2.25296   59.816
-2.35955   59.816
-13.325   38.3751
3.32167   59.816
3.45468   59.816
-25.5931   55.5278
-61.7599   60.2449
-26.2668   5.35613
-56.0779   60.2449
20.6289   16.0766
-2.30636   60.2449
3.46295   60.2449
-8.68044   2.78322
-61.9617   60.6737
20.8572   16.9342
-55.9629   60.6737
-27.9821   16.5054
-2.03023   60.6737
3.32167   60.5465
-25.838   5.35613
-61.8587   61.1025
-62.0747   61.1025
-55.8552   61.1025
-55.9192   61.1025
-1.82415   60.8809
-1.41177   61.1025
2.89285   60.9601
2.54652   61.1025
11.0404   38.0895
-62.1239   61.5313
-55.8552   61.5313
5.03694   2.71579
11.4692   38.3637
-0.966514   61.2958
-0.537695   61.4174
-0.108876   61.5194
5.46576   2.67107
1.17758   61.4825
0.822738   61.5313
1.60639   61.4017
2.03521   61.2847
-12.1158   16.9342
-62.1346   61.9601
-55.8552   61.9601
-9.97169   80.8281
0.319943   61.5631
20.4744   16.4874
-62.1067   62.389
0.748762   67.0396
-55.8857   62.389
1.17758   64.9619
-62.017   62.8178
-55.8552   62.8178
-55.9122   62.8178
-25.4091   5.35613
5.89458   2.59503
-55.9915   63.2466
-14.2599   38.804
-61.5929   63.6754
-27.5532   16.785
-56.0993   63.6754
24.0875   55.5278
-61.2872   64.1042
-56.1599   64.1042
-26.2668   55.9567
-61.1743   64.533
-56.0486   64.533
-61.2206   64.9619
34.3163   2.78322
-55.695   64.9619
-61.3078   65.3907
8.46749   54.2414
-39.6275   3.21204
-55.3575   65.3907
-61.3931   65.8195
-24.9803   5.35613
-61.3878   66.2483
-8.25642   3.21204
-54.8238   66.2483
-26.069   -19.9441
-61.3191   66.6771
-54.6769   66.6771
3.75049   3.21204
-61.2327   67.1059
3.6072   3.21204
-61.001   67.5348
-27.9821   16.9975
20.3097   16.9342
-27.1244   17.0372
8.8963   54.2414
-3.96824   -5.36432
-54.6291   67.9657
-60.5722   68.3924
-60.7893   68.3924
-54.7309   68.4154
4.17931   2.92798
9.04881   16.9342
-54.8195   68.8132
-60.5722   68.9519
-60.3868   69.25
23.9049   -30.7617
-54.9296   69.2526
4.60812   2.79426
-60.0347   69.6788
-59.7146   69.6788
-59.2858   69.6788
-54.9233   69.679
-59.7146   69.938
11.898   38.5562
12.3268   38.7783
-27.6627   17.363
-58.4282   70.1077
20.6651   17.363
-59.2858   70.1299
-58.857   70.2659
-26.6574   17.363
-58.3215   70.5365
-57.9993   70.5365
-39.5075   3.64086
-54.5688   70.2078
20.1714   17.363
-57.9993   70.9653
24.3338   -31.0539
9.32512   16.9342
-54.14   70.5744
-38.0093   -39.241
-53.9075   70.9653
-57.9993   71.3941
-7.82761   3.64086
-53.7204   71.3941
24.3338   -30.6646
-4.82588   -0.218506
-58.4282   71.7787
-12.5446   17.363
-27.2741   17.7919
-53.5507   71.8229
2.69543   3.64086
-58.5904   72.2518
-53.4508   72.2518
-58.65   72.6806
-53.3705   72.6806
-58.6597   73.1094
24.7626   -30.6646
27.3355   -30.8416
-53.2637   73.1094
-58.6151   73.5382
-53.2274   73.5382
-26.2165   17.7919
-58.4863   73.967
-53.2028   73.967
3.32167   3.35777
-58.2782   74.3959
-53.1302   74.3911
27.3355   -30.6646
-58.0437   74.8247
-53.1405   74.8267
6.3234   67.1059
34.0716   3.64086
-25.8745   18.2207
15.7574   -35.3816
-53.4488   75.2186
-57.5705   75.3745
-57.1417   75.6823
-39.3259   4.06968
20.0456   17.8423
-54.141   75.5721
20.5114   17.7919
-53.7   75.4113
-57.1417   75.723
-56.7129   75.9185
-56.2841   75.9877
-55.8552   75.9845
-55.4264   75.9226
-54.9976   75.8311
-54.5688   75.7357
15.5376   -47.3885
19.9466   18.2207
-0.537695   58.0135
-0.108876   57.9686
-0.108876   0.639132
0.319943   57.9506
0.748762   57.9533
1.17758   57.9772
1.17758   58.1008
1.60639   58.0426
-10.8293   45.665
-25.5801   18.6495
-7.13638   4.06968
-40.8946   -30.2358
19.8498   18.6495
-59.2858   58.4514
2.03521   4.06968
-21.2359   25.0818
-58.857   58.5296
2.03521   4.00272
-1.82415   58.5296
-13.8311   39.0085
-25.838   55.9567
-1.39533   58.2811
-0.966514   58.1115
2.03521   58.1407
2.46403   58.2724
2.89285   58.4793
-22.8362   -30.2358
-25.1901   19.0783
-60.5722   58.9584
19.7609   19.0783
-60.5722   58.7527
-60.1434   58.5935
-58.4282   58.5354
-57.9993   58.6684
2.46403   3.76276
-24.9803   19.2851
-57.4355   58.9584
13.1845   39.1535
-2.26892   58.9584
33.8683   4.06968
-22.5791   -30.2358
19.6504   19.5071
3.35843   58.9584
-61.4299   59.3872
-26.9202   18.2207
-39.0486   4.4985
-24.5515   19.6914
-57.1417   59.1366
9.75394   17.363
-2.45605   59.3872
3.32167   59.3872
3.51968   59.3872
-61.7692   59.816
-56.7129   59.4361
9.55442   17.363
-2.4836   59.816
3.60286   59.816
20.3823   18.2207
-61.986   60.2449
-26.6956   18.4801
-56.2841   59.9491
-56.1433   60.2449
-2.41396   60.2449
3.56744   60.2449
-62.1034   60.6737
-56.0622   60.6737
-2.25296   60.4828
-2.06507   60.6737
3.32167   60.6117
1.3644   4.4985
-62.1675   61.1025
-56.0071   61.1025
-1.82415   60.8867
-14.2599   39.4487
2.89285   60.9477
13.6133   39.3398
-62.1764   61.5313
-55.9766   61.5313
-1.39533   61.1173
-0.966514   61.3037
-0.537695   61.4257
14.0421   39.4808
-6.11233   -7.50842
1.17758   61.501
1.60639   4.28781
1.60639   61.4086
2.03521   61.2869
2.46403   61.1168
-62.1322   61.9601
-55.9463   61.9601
0.319943   61.5955
0.748762   61.5664
-62.0454   62.389
-2.68178   2.09019
-3.53942   45.665
-55.9043   62.8178
-61.8587   62.9578
-61.8587   63.2466
-61.7368   63.2466
-3.1106   45.665
33.6824   4.4985
-56.0319   63.6754
-61.4299   63.8398
-61.2935   64.1042
-56.0037   64.1042
-61.1989   64.533
19.5327   19.9359
23.4761   -30.2629
-55.784   64.533
-61.2342   64.9619
-55.4514   64.9619
-61.3165   65.3907
23.9049   -30.2358
-55.0858   65.3907
-61.4275   65.8195
-6.11233   4.65625
-54.9976   65.8195
-54.8041   65.8195
-24.1227   20.0697
-19.9904   43.9498
23.9049   -32.9052
-54.6345   66.2483
19.3808   20.3648
-61.3914   66.6771
-54.5688   66.6071
24.3338   -30.2358
-23.3568   20.7936
-61.3457   67.1059
-54.5706   67.1047
-54.491   67.1059
-61.2533   67.5348
-54.5683   67.5344
-54.4802   67.5372
-61.001   67.9636
-61.1391   67.9636
-5.64217   4.92731
-54.52   67.9634
0.943385   4.92731
9.32512   17.363
1.17758   4.66659
-54.6549   68.3885
-61.001   68.4365
-60.82   68.8212
-54.7952   68.8198
9.09302   17.363
33.6415   4.92731
-54.8983   69.25
-60.5722   69.3726
-60.3465   69.6788
19.1879   21.2224
-54.8754   69.6788
-60.1434   69.8863
-59.9104   70.1077
-38.7025   5.14557
-12.5446   17.7919
27.7643   -30.4056
-54.5189   70.1077
-59.7146   70.2907
-59.3811   70.5365
-12.2681   17.7919
-58.857   70.5365
-42.5619   -52.8193
9.32512   17.7919
18.9967   21.6512
-54.0617   70.5365
-5.25469   5.17604
-58.857   70.9653
-4.96177   5.35613
-58.4282   70.9653
-53.7282   70.9653
-15.1175   40.0729
-58.8778   71.3941
-58.4282   71.3941
-14.6887   39.8281
14.8998   39.8486
-53.4553   71.3941
-20.3816   79.1128
-58.8943   71.8229
-53.2878   71.8229
18.905   22.08
-58.9167   72.2518
-5.82911   -7.50842
-53.2823   72.2518
0.605411   5.35613
0.748762   5.16326
-58.9179   72.6806
33.6344   5.35613
-53.2061   72.6806
-38.5395   5.78495
-21.7931   22.5089
-53.1949   73.1094
-58.857   73.2685
-58.7963   73.5382
-53.2107   73.5382
-58.6317   73.967
-53.273   73.9672
15.7574   40.0904
15.3513   40.0904
-53.2074   74.4024
-58.1483   74.8247
6.75221   67.1059
-40.8466   -29.807
-57.7879   75.2535
-53.2961   74.859
-2.68178   -7.50842
-57.5705   75.4485
-57.2575   75.6823
20.2819   18.6495
-54.5688   75.6138
-4.39706   5.6801
-54.1318   75.4819
-53.7174   75.2864
18.7591   79.1128
-56.7129   75.8981
-56.2841   75.9227
-55.8552   75.8843
-55.4264   75.8129
-54.9976   75.7166
-1.39533   58.1008
-21.7342   22.9377
-2.68178   45.665
-0.966514   57.8059
-16.8328   40.5132
-0.537695   57.7479
0.281891   5.78495
0.319943   57.7569
0.748762   57.7909
1.17758   57.8098
1.60639   57.8356
2.03521   57.8973
7.18103   67.1059
-21.121   5.35613
2.46403   58.1008
18.5881   22.9377
-21.8325   23.3665
18.4264   23.3665
-21.9786   23.7953
-59.7146   58.4124
-59.2858   58.416
33.5631   5.78495
-38.4595   6.21377
-2.25296   58.5296
-12.5446   18.2207
-3.96824   5.91781
-1.82415   58.1541
2.89285   58.147
3.32167   58.4244
-3.53942   6.08924
-20.6922   5.35613
-61.001   58.9584
-61.0728   58.9584
18.2438   23.7953
-60.5722   58.6567
-58.4282   58.5585
-57.9993   58.6827
-57.5705   58.8821
-20.2633   5.35613
-2.68084   58.9584
20.8001   16.0766
-61.4793   59.3872
-8.25642   67.5348
-57.1417   59.1818
-56.9261   59.3872
-2.68178   59.3872
-2.85191   59.3872
-16.404   40.4351
3.75049   59.1328
20.4744   -29.807
-2.68178   6.21377
-2.25296   6.21377
32.7779   -47.3885
-56.5515   59.816
-2.68178   59.816
20.4744   -29.9774
20.9032   -30.121
3.86854   59.816
-61.9585   60.2449
-61.8587   59.9719
-7.82761   67.5348
-56.2624   60.2449
17.9058   24.2241
-21.9786   24.2664
-15.9751   40.3502
3.73041   60.2449
-62.0618   60.6737
-56.1076   60.6737
-15.5463   40.2486
-0.109189   -0.218506
-28.4109   16.2531
3.35797   60.6737
-62.0922   61.1025
-55.9946   61.1025
-1.82415   60.9308
-1.47889   61.1025
2.89285   60.9569
2.52704   61.1025
-21.8567   24.6529
-62.0856   61.5313
-19.489   71.3941
17.4727   24.6145
-0.966514   61.359
-26.2668   18.9464
-0.108876   61.5313
-0.516704   61.5313
28.1931   -35.3816
-19.8345   5.35613
1.60639   61.4576
2.03521   61.2994
-7.39879   67.2312
-62.0435   61.9601
-55.8552   61.5604
0.0454911   6.21377
-55.7182   61.9601
-0.108876   61.6601
0.319943   61.7243
0.748762   61.6903
1.17758   61.6109
-61.9625   62.389
-55.8552   62.389
-55.6459   62.389
33.4166   6.21377
9.75394   18.2207
-61.8161   62.8178
-21.5133   25.0818
-55.6301   62.8178
-61.6868   63.2466
-55.8552   63.2466
-55.6979   63.2466
17.2844   25.0818
-19.4057   5.35613
-55.7884   63.6754
-61.4299   63.7083
-61.2311   64.1042
-38.302   6.64258
-55.7884   64.1042
-61.1616   64.533
-55.5486   64.533
-61.1995   64.9619
-3.1106   6.24242
-18.8479   40.948
-55.1572   64.9619
-61.2985   65.3907
21.332   -30.0919
-2.68178   6.32251
-54.7445   65.3907
-61.3523   65.8195
-2.25296   6.36199
-1.82415   6.42286
-54.4796   65.8195
-61.4299   66.2483
-61.367   66.2483
-26.2668   19.0783
-54.3539   66.2483
-61.3476   66.6771
-54.3015   66.6771
-61.3223   67.1059
-54.2864   67.1059
-61.2536   67.5348
-54.2984   67.5348
-61.139   67.9636
-54.3621   67.9636
-18.9769   5.35613
-18.1192   40.7665
-60.9992   68.3924
-18.5481   5.35613
-54.4567   68.3924
-60.7899   68.8212
21.332   -29.807
-18.1192   5.35613
-17.6904   40.6755
-54.7404   69.25
-0.442907   6.64258
21.7608   -29.9433
-0.108876   6.41414
-60.1434   69.8603
-59.9118   70.1077
-42.1331   -52.8173
-41.1186   -46.9597
-59.7146   70.3441
-23.8936   -46.9597
23.0621   -29.807
-53.9476   70.5365
33.2425   6.64258
-59.3694   70.9653
-5.68351   56.8143
-17.2616   40.6115
-53.6017   70.9653
-59.2858   71.3941
-38.0823   7.0714
-53.3327   71.3941
-0.966514   6.69871
-59.4182   71.8229
-20.9891   25.5106
16.1862   40.948
-53.1288   71.8229
-59.2858   72.2518
28.1931   -30.0845
-53.0191   72.2518
28.1931   -29.807
17.2824   25.5106
-52.9725   72.6806
-2.25296   45.665
-59.2244   73.1094
-52.964   73.1094
-12.9734   18.6495
-59.0467   73.5382
-53.0245   73.5382
-1.82415   45.665
-58.8445   73.967
-53.0481   73.967
-58.4282   74.3959
-58.5882   74.3959
-53.0736   74.4005
-58.4282   74.6279
28.6306   -29.807
-16.404   5.35613
-57.9993   75.1616
33.079   7.0714
-53.2947   74.9716
-4.67316   5.35613
-57.5705   75.5156
-57.3004   75.6823
-1.39533   45.665
-20.6475   25.9394
17.3357   25.9394
-54.5688   75.5576
-54.1454   75.4518
-53.6917   75.2998
-37.8594   7.50022
-56.7129   75.8867
-56.2841   75.8739
-55.8552   75.8247
-55.4264   75.7485
-1.82415   57.6719
-40.8414   -29.3781
-20.4736   26.3682
24.1747   55.9567
-1.39533   57.6719
-0.966514   57.4548
-22.4074   -29.3781
-0.537695   57.458
-29.6453   68.8212
-0.108876   57.484
-0.108876   57.6719
0.319943   57.5194
20.0456   -29.3781
15.7574   -46.9597
0.748762   57.6719
1.17758   57.5549
15.5052   -46.9597
1.60639   57.5212
1.60639   57.6719
2.03521   57.5272
22.1897   -29.7245
2.46403   57.5551
22.1897   -29.3781
-37.5922   7.92904
2.89285   57.6719
-19.4057   41.198
-2.68178   58.1008
32.9101   7.50068
17.346   26.3682
32.7244   7.92904
-2.25296   58.1008
-37.4161   8.20414
17.3305   26.797
3.32167   57.8189
3.32167   58.1008
3.69739   58.1008
-60.1434   58.5296
-2.25296   2.25338
20.1894   19.0783
-58.857   58.5296
-3.1106   58.5296
22.6185   -29.6115
-20.18   27.2259
-2.68178   58.5296
17.3397   27.2259
3.75049   58.5296
4.04686   58.5296
2.89285   5.06638
22.6185   -29.3781
-60.5722   58.8051
-60.1434   58.6567
-59.7146   58.5696
-59.2858   58.612
-58.857   58.6453
-58.4282   58.6873
-57.9993   58.7843
-57.5705   58.9281
-20.1871   27.6547
-3.1106   58.9584
-3.38588   58.9584
16.1862   41.3769
17.3745   27.6547
-20.3173   28.0835
9.75394   18.4624
4.25247   58.9584
-0.966514   45.665
-36.9872   8.78667
-61.001   59.088
-57.1417   59.1722
-56.9148   59.3872
-3.1106   59.3872
-3.49395   59.3872
4.17931   59.3872
-0.537695   45.665
-61.7131   59.816
-61.4299   59.4945
-56.7129   59.5991
-56.5016   59.816
-3.1106   59.816
-4.58049   45.665
32.4813   8.44506
4.32615   59.816
-61.9046   60.2449
32.2907   8.78667
3.27865   45.665
-56.1634   60.2449
17.393   28.0835
-20.3771   28.5123
-2.68178   60.2449
15.983   41.3769
4.1095   60.2449
20.0456   5.35613
-62.008   60.6737
-55.9073   60.6737
-3.1106   60.3171
-7.39879   67.5348
-19.7619   41.8057
-2.25296   60.6737
7.18103   45.665
-25.838   19.3344
-62.0464   61.1025
17.3676   28.5123
28.6219   -29.3781
31.9234   9.21549
-2.25296   60.8846
-36.5584   9.22381
-36.1889   9.64431
2.89285   61.0193
31.1948   9.64431
3.32167   60.8506
-62.0728   61.5313
-20.3376   28.9411
-6.96997   67.5348
-1.39533   61.2322
15.8431   41.8057
-19.879   42.2345
31.3127   9.64431
17.3437   28.9411
1.77805   61.5313
2.03521   61.3929
2.46403   61.1998
-62.0917   61.9601
31.6237   9.42849
-55.4264   61.9601
20.4744   5.35613
-0.537695   61.8284
-20.2103   29.3699
-35.9507   10.0731
0.319943   61.9601
-24.2189   -39.241
-13.4022   19.0783
1.17758   61.8459
30.8988   10.0731
-62.0876   62.389
17.0439   40.5192
-55.3425   62.389
-0.108876   61.9925
-20.0558   29.7988
17.4727   29.4475
-62.0084   62.8178
20.9032   5.35613
-55.3556   62.8178
17.6588   29.7988
15.6527   42.2345
-19.853   30.2276
-55.5049   63.2466
-61.5388   63.6754
-55.6087   63.6754
30.7785   10.5019
-61.2766   64.1042
-55.6152   64.1042
-61.2124   64.533
-35.7008   10.6673
-26.6956   56.3855
-55.3315   64.533
-61.2785   64.9619
17.9034   30.2276
-54.9976   64.9619
-35.5738   10.9308
-40.6763   -28.9493
21.332   5.35613
30.6679   10.9308
-54.479   65.3907
-2.68178   1.06795
-54.2597   65.8195
-19.6399   30.6564
-61.4309   66.2483
-35.2959   11.3596
30.4892   11.3596
-54.14   66.2483
18.0442   30.6564
-19.6295   31.0852
-61.4295   66.6771
-54.14   66.6771
-26.6956   5.78495
18.0684   31.0852
-54.14   67.1059
-26.2668   56.3855
-61.3069   67.5348
-54.14   67.5348
-19.8345   31.514
-61.174   67.9636
-7.39879   13.618
-41.7042   -52.8164
-19.8345   43.0921
19.6168   -29.0648
-54.3125   68.3924
-60.7927   68.8212
-54.5688   68.8212
-54.4405   68.8212
18.0031   31.514
-60.5722   69.25
-20.0765   31.9429
20.593   16.5054
-54.524   69.25
30.1888   11.7884
-54.5688   69.6788
-54.3613   69.6788
-60.1434   69.8121
-59.8709   70.1077
20.0456   -28.9493
-54.14   70.1077
-34.8431   11.9382
-59.7146   70.3157
-59.5617   70.5365
15.7574   42.8627
-59.4722   70.9653
-34.6108   12.2172
17.9015   31.9429
-59.551   71.3941
-27.9821   16.6624
10.1828   18.843
-53.2133   71.3941
-59.6856   71.8229
-53.0395   71.8229
29.9084   12.1297
-59.795   72.2518
-26.2668   5.78495
-52.8871   72.2518
-59.7146   72.6806
-20.2633   32.3717
29.0508   -29.2837
29.0508   -28.9493
-34.4143   12.4483
-34.2274   12.646
-59.6041   73.1094
17.9015   32.3717
29.4932   12.646
-52.6856   73.1094
-59.2858   73.5382
32.4813   -46.9597
-52.8535   73.5382
-52.6466   73.5382
-33.9855   12.91
-59.222   73.967
-19.4155   43.5209
-52.8535   73.967
-52.619   73.967
17.8158   32.3717
-58.9382   74.3959
-52.8539   74.3933
-52.6558   74.3975
-40.6455   -28.5205
-58.5491   74.8247
-0.966514   67.5147
-52.8876   74.8167
-20.2633   32.6793
20.1161   19.5071
-21.9786   -28.9063
17.9015   32.8005
-21.7163   -28.5205
17.9015   -28.5205
-33.4011   13.5037
-57.9993   75.381
-20.2633   33.2293
-57.4587   75.6823
-54.9976   75.6823
16.1862   43.3477
-54.5688   75.6731
-54.14   75.5688
-53.7314   75.4698
-53.2678   75.31
-57.1417   75.8254
-56.7129   75.8934
-56.2841   75.8843
-55.8552   75.8535
-55.4264   75.8157
-54.9976   75.7494
-51.1326   82.1087
-20.1759   33.2293
16.3969   43.5209
29.0508   13.178
-50.7337   82.1336
-41.2754   -52.8043
-50.2999   82.1057
17.5198   25.0818
-51.1382   82.5434
18.0038   33.2293
-50.7038   82.5372
-50.2942   82.5707
-1.82415   84.8051
-49.8452   82.5381
-33.1279   13.6742
-25.838   5.78495
-49.3456   82.5652
-19.4057   43.9498
-50.7094   82.9722
-51.104   82.9722
-50.2783   82.9725
-49.8834   82.9825
-49.4521   82.9502
28.1931   13.9325
-48.997   83.0008
-21.121   25.5106
-50.7094   83.401
28.0813   13.9325
-50.2806   83.401
-49.8472   83.3971
-49.4276   83.4055
-49.0334   83.4488
-19.2453   43.9498
-48.671   83.36
-19.9438   33.6581
18.3303   -28.6177
27.9839   -35.3816
-25.4091   5.78495
-49.8518   83.8299
-49.4169   83.8285
-48.967   83.865
18.1273   33.6581
-48.5718   83.6958
-50.2806   83.9898
-32.6991   13.9798
-24.9803   5.78495
16.7706   43.9498
-19.5827   34.0869
18.1863   34.0869
-48.6453   83.9972
-49.423   84.2801
-1.82415   57.2431
-13.8311   19.5071
-32.2221   14.3613
-1.39533   57.1739
27.8215   14.3613
-31.931   14.7901
-0.966514   57.2431
-0.537695   57.219
-19.3502   34.5158
-19.4057   44.3786
18.1684   34.5158
-19.4141   34.9446
1.60639   57.1907
-0.108876   45.665
2.03521   57.2431
2.46403   57.1285
27.6853   14.7901
19.1879   -28.5205
2.89285   57.2431
-2.25296   -4.9355
3.32167   57.2431
18.1138   34.9446
-3.1106   57.6719
-31.701   15.2189
-19.5397   35.3734
-2.68178   57.4174
-2.68178   57.6719
-2.25296   57.2721
18.0612   35.3734
27.4836   15.2189
0.319943   57.3201
18.8268   -28.5205
1.17758   57.2702
-31.4126   15.517
3.75049   57.3795
3.75049   57.6719
17.0439   44.3786
-19.6707   35.8022
4.19201   57.6719
-3.53942   58.1008
24.2321   56.3855
4.17931   82.4287
-3.1106   58.1008
18.0606   35.8022
4.17931   58.1008
19.6168   -28.5205
-3.53942   58.5296
20.0456   -28.5205
27.0552   15.6478
29.3715   -28.5205
-40.8037   -28.0917
4.78025   58.5296
-60.6412   58.9584
-19.7462   36.231
-60.1434   58.7287
-21.5498   -28.2415
-59.2858   58.6408
-58.857   58.6724
-58.4282   58.6813
-57.9993   58.7365
-1.39533   84.7848
-57.3501   58.9584
18.126   36.231
-30.9838   15.8666
-3.96824   58.7652
-30.6875   16.0766
4.60812   58.9584
-19.8345   36.6599
-40.8466   -52.7724
-61.001   59.1724
-41.1224   -46.5309
-56.7129   59.3812
-19.8345   44.8074
-0.537695   67.5348
-25.2173   19.9359
-4.11136   59.3872
20.0456   19.9359
4.60812   59.3872
-4.39706   0.210313
-24.1227   -46.5309
-21.2124   25.5106
17.2322   44.8074
-24.6252   5.78495
-56.2573   59.816
-3.96824   59.816
18.2896   36.6599
-3.53942   59.816
4.60812   59.816
4.91094   59.816
-62.0333   60.2449
-19.9807   37.0887
-0.108876   67.5348
-29.9596   16.5054
-3.53942   60.2449
-3.78379   60.2449
18.5319   37.0887
4.60812   60.2449
26.049   16.5002
-62.1058   60.6737
-55.8552   60.2832
-20.1499   37.5175
-55.614   60.6737
-3.53942   60.4984
-3.33312   60.6737
-40.4178   -52.7128
-2.68178   60.6737
3.75049   60.6737
4.08906   60.6737
18.7591   37.4629
26.4778   16.1507
-62.1567   61.1025
-29.6973   16.5834
17.4169   45.2362
-55.4065   61.1025
-3.1106   60.8249
-29.2685   16.676
-20.3357   37.9463
10.6116   19.5071
-1.82415   61.1025
17.4727   -30.2358
2.96518   61.1025
3.32167   60.9854
3.75049   60.8415
-28.8397   16.7628
-55.4264   61.5313
-55.2606   61.5313
-2.25296   61.1343
-1.82415   61.2252
-1.39533   61.3907
-0.966514   61.5313
-28.4109   16.9174
19.0328   37.9463
-11.2582   46.0938
2.46403   61.3357
24.7626   16.9342
-62.2875   61.9601
17.0439   43.8266
-20.588   38.3751
-55.185   61.9601
-0.966514   61.854
24.7282   16.9342
-0.966514   3.06833
0.748762   61.9601
17.4041   25.5106
25.1914   16.8322
1.61053   61.9601
2.03521   61.6488
-62.2875   62.389
-62.4563   62.389
-55.1775   62.389
-0.537695   62.2486
25.6202   16.7467
19.2796   38.3751
0.748762   62.285
1.17758   62.1686
-20.2633   45.4221
-62.2875   62.8178
17.9015   -28.0917
-55.2322   62.8178
-62.2875   63.1872
-20.9421   38.804
-61.8587   63.2466
18.3303   -28.0917
-27.817   17.363
24.3338   17.1219
-61.9546   63.6754
-55.4264   63.4152
-55.5332   63.6754
-15.9751   17.7919
-61.5197   64.1042
19.6168   38.804
-55.5628   64.1042
17.7074   -30.2358
-61.4102   64.533
-55.4264   64.3158
-55.2299   64.533
-61.4299   64.9619
-21.2278   39.2328
-27.5532   17.5121
-54.9976   64.7405
1.60639   64.9619
-61.4299   65.3907
-61.5246   65.3907
-54.5688   65.1239
-54.3125   65.3907
-61.4299   65.8195
-61.6189   65.8195
-27.1244   17.6689
18.7591   -28.0917
-54.0732   65.8195
-20.6922   5.67941
-53.9649   66.2483
17.5378   45.665
-61.8035   66.6771
-53.9064   66.6771
-61.4299   67.1059
-26.8694   17.7919
-53.901   67.1059
23.9049   17.4793
-61.5885   67.5348
-53.9501   67.5348
-61.4299   67.8374
19.1879   -28.0917
-54.14   67.9636
19.6168   -28.0917
-61.001   68.3924
-61.1338   68.3924
23.5228   17.7919
-54.2366   68.3924
20.262   39.2328
-21.5498   39.6616
-54.3224   68.8212
-60.5722   69.25
-60.7245   69.25
-54.2857   69.25
16.0908   -34.9528
-60.4205   69.6788
15.5103   -46.5309
-54.14   69.6788
-26.4253   18.2207
-60.1434   69.9494
29.6432   -28.0917
0.319943   67.5348
-53.7111   70.1077
-41.024   -27.6629
-59.7146   70.3711
-26.6956   56.8143
-53.7111   70.5365
-53.4067   70.5365
-59.5227   70.9653
20.9032   39.3777
-15.5463   17.7919
-53.1909   70.9653
-59.6228   71.3941
-53.0313   71.3941
21.332   39.4786
-59.7934   71.8229
23.0473   18.0122
0.319943   45.665
-59.8677   72.2518
21.7608   39.5751
22.0661   39.6616
-52.7992   72.2518
-59.878   72.6806
-52.7011   72.6806
-21.3495   -27.6629
-59.8242   73.1094
-52.6268   73.1094
-59.7146   73.5382
20.4404   16.9342
-52.5461   73.5382
0.748762   67.5348
-59.5949   73.967
1.17758   67.3379
-52.4684   73.967
0.748762   45.665
-20.2633   5.78495
-52.4666   74.3964
-59.2858   74.6235
-19.8345   5.78495
-58.857   74.8247
-52.5832   74.8675
17.028   -27.6629
-58.7529   75.2535
-58.4282   75.2535
-52.803   75.186
-52.6694   75.2283
-58.4282   75.4877
-26.1644   18.6495
22.1897   18.5984
1.17758   45.665
-20.4343   46.0938
-19.4057   5.78495
-53.6855   75.6901
17.4727   -27.6629
17.6374   46.0938
-53.0193   75.5041
-57.9993   75.7687
-57.5705   75.8958
22.6185   18.2262
-56.7129   76.0251
-18.9769   5.78495
-55.8552   76.0339
-55.4264   76.038
-54.9976   75.9958
-54.5688   75.9468
-54.14   75.9119
-25.8862   19.0783
22.6185   39.9332
-52.0783   81.2576
21.9309   19.0783
-51.5777   80.8485
-51.589   81.276
-18.5481   5.78495
-51.135   81.2701
-50.7088   81.1958
17.9015   -27.6629
-27.5532   17.0397
-51.9959   81.6858
31.6237   -46.5309
-51.5655   81.6833
-51.1594   81.6974
-50.696   81.659
-50.2789   81.5098
-50.254   81.7456
-25.5996   19.5071
-51.9959   82.1146
-52.2165   82.1146
-51.5671   82.1146
-49.8328   81.804
-49.8352   82.1188
-18.1192   5.78495
-51.9959   82.5434
-10.4005   45.7794
-51.5671   82.5434
-49.4408   82.2136
-25.4091   19.8412
-20.6922   46.5227
-20.4901   46.5227
-51.5671   82.9722
-15.1175   17.7919
-49.0467   82.5959
-48.7231   82.9589
-51.9959   83.0091
-51.5671   83.401
21.7608   19.5315
-51.1382   83.401
-48.4681   83.2649
-48.5024   83.5372
29.9084   -27.8062
21.6147   19.9359
22.9955   40.5192
-50.7094   83.8299
-48.3929   83.7662
-51.1382   83.9039
-50.7094   84.134
-22.6117   40.948
-22.4074   40.6807
-49.8518   84.2587
-48.9788   84.2366
-48.7762   84.2616
-48.5916   84.0897
-50.2806   84.3033
-49.8518   84.4001
-49.423   84.4251
-49.0069   84.3656
17.9015   46.5227
-25.1347   20.3648
2.89285   56.7965
3.32167   56.7727
23.0193   40.948
21.4632   20.3648
3.75049   56.8143
-0.537695   0.0884894
-3.1106   57.2431
-23.328   41.3769
-1.82415   2.30768
-2.68178   57.0521
-20.142   79.5417
-2.25296   56.9961
-22.8362   41.1177
-1.82415   56.9943
-1.39533   57.0329
-0.966514   57.0694
-0.537695   57.1131
-0.108876   57.1648
-0.108876   57.2431
0.319943   57.1919
-24.9803   20.6646
0.748762   57.1637
0.748762   57.2431
1.17758   57.0977
-27.1244   17.363
1.60639   57.001
2.03521   56.8965
2.46403   56.8497
-24.8363   20.3648
27.9198   -34.9528
4.17931   57.2431
22.9317   41.3769
-3.53942   57.6719
-3.75198   57.6719
-41.1706   -27.234
10.8279   19.9359
4.60812   57.6719
21.3091   20.7936
-3.96824   58.1008
-21.2778   -27.234
-24.664   21.2224
-24.1227   41.6552
1.60639   45.665
21.1587   21.2224
19.9102   20.3648
-23.6939   41.5124
-60.268   58.5296
22.732   41.8057
-59.7146   58.441
-59.7146   58.5296
-59.2858   58.4953
-24.3261   21.6512
-20.6922   46.9515
-4.39706   58.5296
-17.2616   5.78495
-14.2599   20.3648
20.9698   21.6512
5.03694   58.5296
5.35353   58.5296
-60.8708   58.9584
-24.1227   21.8502
-24.9803   42.0422
-58.4282   58.5512
-57.9993   58.5793
-57.5705   58.6744
-23.8686   22.08
14.2599   -39.241
-56.9636   58.9584
-4.39706   58.9584
-4.60602   58.9584
5.03694   58.9584
5.46576   58.876
-24.5515   41.852
22.6185   42.2345
-61.4299   59.3872
20.7342   22.08
-61.4299   59.2423
2.03521   45.665
-56.7129   59.1204
-23.2651   22.4938
-4.39706   59.3872
-4.39706   45.8562
5.03694   59.3872
5.46576   59.3872
22.4914   42.2345
-61.8587   59.816
-62.134   59.816
-16.8328   5.78495
16.615   -27.2605
20.4264   22.5089
17.0439   -27.234
-4.58543   59.816
-22.8362   22.7595
-25.838   42.6633
17.9178   46.9515
-62.2739   60.2449
17.4727   -27.234
-22.5756   22.9377
-55.6257   60.2449
-25.4091   42.2912
-4.33661   60.2449
-3.96824   46.0423
5.03694   60.2449
20.0676   22.9377
22.4764   42.6633
-62.3132   60.6737
18.3303   46.9515
-2.25296   2.5598
-22.1076   23.3665
-55.3608   60.6737
-3.96824   60.6184
-16.404   5.78495
-15.9751   5.78495
22.6185   43.0414
2.89285   46.0563
-21.121   40.9769
-21.8129   23.7953
1.60639   -2.79141
-62.3481   61.1025
-55.2199   61.1025
-3.53942   60.9204
27.3355   -30.2358
-3.1106   61.1025
-2.68178   61.1025
-20.6922   47.2261
3.29607   61.1025
3.75049   60.9849
4.17931   60.8717
-62.2875   61.5313
-62.4482   61.5313
-55.1079   61.5313
18.3303   47.3803
18.8819   23.7953
-2.25296   61.2859
-1.82415   61.3755
20.3066   17.363
19.1879   23.6208
18.0625   47.3803
18.7591   47.3803
2.89285   61.2686
-62.6022   61.9601
-55.0514   61.9601
-1.39533   61.6058
-1.14052   61.9601
-25.838   43.3484
-26.6956   17.7298
2.06358   61.9601
2.46403   61.547
32.0525   -46.893
-20.9168   47.8091
-62.7163   62.3587
-55.0889   62.389
19.6168   23.3697
-0.795118   62.389
-21.5498   24.2241
-0.108876   62.389
0.319943   62.389
-24.5515   20.7936
-5.08021   5.78495
18.078   24.2241
1.60639   62.2942
30.3372   -27.234
18.3303   24.0626
-62.7386   62.8178
-55.1732   62.8178
-0.537695   62.5824
-0.108876   62.6471
0.319943   62.6257
0.748762   62.5544
1.17758   62.46
18.3046   47.8091
-62.6459   63.2466
18.7591   47.8091
-55.2856   63.2466
-24.4216   20.7936
19.7714   20.7936
-21.4479   24.6529
-55.4934   63.6754
-62.2875   63.78
27.0162   -30.2358
22.9081   43.5209
19.1879   47.8091
-61.8587   64.2053
-61.6616   64.533
-41.2754   -46.1021
-55.4264   64.133
-21.0227   48.238
-61.6028   64.9619
-54.9976   64.554
1.60639   67.4707
-25.6337   43.9498
-54.5048   64.9619
-61.6764   65.3907
2.46403   45.665
-61.8587   65.8195
-3.96824   0.352532
23.1371   43.9498
-25.6104   44.3786
-53.9724   65.8195
-61.8587   66.2483
-62.0591   66.2483
-53.862   66.2483
23.2663   44.3786
-62.1191   66.6771
-53.8029   66.6771
-61.8587   67.1059
-62.0762   67.1059
-53.8138   67.1059
-2.25296   1.06795
17.7546   24.6529
-53.8772   67.5348
-61.8587   67.6396
-61.6568   67.9636
-21.3791   25.0818
-54.0122   67.9636
23.3368   44.8074
-61.3902   68.3924
17.628   25.0818
-54.1956   68.3924
-61.001   68.8212
-61.1675   68.8212
-54.2678   68.8212
18.7591   48.1663
-26.0761   45.2362
-25.838   44.9288
23.3864   45.2362
-54.0694   69.25
-61.001   69.2589
-60.7149   69.6788
-26.4373   45.665
19.1879   48.238
-26.2668   45.4592
-53.6818   69.6788
-21.3559   25.5106
23.431   45.665
21.7608   -31.5222
-53.3312   70.1077
-60.1434   70.1669
-59.7998   70.5365
-26.6582   46.0938
23.4678   46.0938
-36.9872   -52.8964
-53.0963   70.5365
-41.2754   -26.8064
-59.7345   70.9653
-52.9208   70.9653
-21.2919   -26.8052
-59.8273   71.3941
16.615   -26.8052
17.5401   25.5106
-26.8355   46.5227
-59.8918   71.8229
16.367   -26.8052
-52.7463   71.8229
-59.9086   72.2518
-52.6836   72.2518
-59.8922   72.6806
-52.6383   72.6806
-59.8461   73.1094
-52.5877   73.1094
-59.8174   73.5382
-52.5237   73.5382
17.0439   -26.8052
11.0404   20.3648
-52.474   73.967
-59.7146   74.0538
-59.6185   74.3959
-52.5083   74.3999
7.18103   46.0938
-59.4371   74.8247
-52.5496   74.7945
-59.2858   75.0885
-24.1227   21.2224
29.8319   -39.241
-52.7187   75.2592
-58.857   75.6196
23.5034   46.5227
24.3338   56.8143
19.6206   21.2224
30.766   -26.8052
-39.989   -52.6661
-58.4282   75.9597
-20.9401   26.3682
-26.9786   46.9515
-57.5705   76.1111
-57.1417   76.1111
17.2891   26.3682
-56.2841   76.1111
-20.6922   26.797
3.32167   5.70986
-41.3767   -26.3764
-54.5688   76.1111
-54.14   76.1111
-21.121   48.6668
23.4761   46.9515
-53.2793   75.8532
-57.9993   76.1825
-57.5705   76.293
-57.1417   76.3469
-56.7129   76.3837
-21.3624   -26.3764
17.2046   26.797
16.615   -26.3764
-54.9976   76.3587
-54.5688   76.3075
-54.14   76.2524
-53.7111   76.1181
-14.2599   20.7936
-27.1244   47.3803
-52.4248   80.2983
-51.9951   80.1332
-51.9875   80.4119
-51.558   80.2705
-39.5601   -52.6597
30.766   -26.3764
-52.4251   80.8271
31.1948   -26.4505
-52.012   80.8459
-20.6044   27.2259
19.6168   48.6668
-51.1397   80.7879
-50.7065   80.7556
17.2521   27.2259
-20.5312   27.6547
-52.8535   81.2569
23.4938   47.3803
-21.1637   49.0956
-52.4247   81.2569
6.78448   46.0938
-50.2766   81.2272
-20.4655   28.0835
-27.2622   47.8091
-52.9518   81.6858
-52.4247   81.6858
17.4727   27.6621
-23.7787   -37.0969
-49.7625   81.6858
-52.8535   82.1146
1.33924   -2.3626
-27.1244   57.2431
-41.502   -25.9476
-49.3468   82.1616
23.4943   47.8091
17.681   28.0835
-52.4247   82.5434
-27.3841   48.238
20.1892   17.7919
3.06451   5.35613
-20.3347   28.5123
23.5113   48.238
-0.108876   1.06795
-52.4247   83.1451
-52.2272   83.401
-51.9959   83.401
-48.5681   83.0567
-48.5015   83.5385
-48.4447   83.6242
-21.3615   -25.9476
-51.7264   83.8299
17.4727   28.5123
17.8348   28.5123
-51.1382   84.1271
15.245   -32.8087
23.5416   48.6668
-48.6036   83.9858
-48.9391   84.2586
-50.7094   84.2861
-50.2806   84.3608
-49.8518   84.4122
-49.423   84.4054
-48.9956   84.3194
-27.6424   49.0956
-20.1476   28.9411
2.46403   56.7313
2.89285   56.6786
3.32167   56.6097
3.75049   56.5707
4.17931   56.616
4.17931   56.8143
-27.5532   48.8118
4.60812   56.8143
23.6306   49.0956
-3.53942   57.2431
-27.7754   49.5244
7.60985   46.0938
-3.1106   56.9161
-2.68178   56.8413
17.9015   28.9319
-1.82415   56.9102
-1.39533   56.9684
-0.966514   57.0097
-0.537695   57.0276
-0.108876   57.0439
0.319943   57.0406
0.748762   57.0241
1.17758   56.9871
1.60639   56.9134
2.03521   56.8156
4.60812   57.2431
8.03867   46.0938
23.7463   49.5244
5.10907   57.2431
-3.96824   57.6719
-27.8957   49.9532
8.46749   46.0938
5.03694   57.6719
-19.9924   29.3699
-4.39706   58.1008
-4.677   58.1008
23.9049   49.9532
5.46576   57.7962
5.46576   58.1008
16.615   -25.9476
-60.5722   58.5296
-60.7868   58.5296
17.9015   29.3699
-60.1434   58.1022
-59.7146   58.1957
-59.2858   58.3158
-58.857   58.3922
-58.857   58.5296
-58.4282   58.4242
-14.2599   21.2224
-57.9993   58.477
-11.687   46.5227
-13.9511   21.2224
-4.82588   58.5296
-20   29.7988
-27.9821   50.2848
17.9015   29.7988
5.78128   58.5296
11.1597   21.2224
-61.2751   58.9584
-61.001   58.7387
-57.5705   58.5459
-57.1417   58.7004
19.6504   49.0956
-56.7129   58.9584
24.0534   50.382
16.2283   -25.9476
-21.0996   25.9394
-28.1182   50.8109
-61.8587   59.3872
-29.5204   69.25
31.1948   -25.9476
1.51356   -2.79141
-56.2841   59.2965
-56.2841   59.3872
-20.155   30.2276
-4.82588   59.3872
17.9015   30.2276
5.89458   59.0117
5.89458   59.3872
31.4147   -25.9476
-62.2875   59.816
24.1749   50.8109
-28.2226   51.2397
-41.6252   -25.5188
-55.8552   59.816
19.6168   5.78495
-4.82588   59.816
-21.247   -25.5188
5.46576   59.816
5.85399   59.816
16.615   -25.5188
-21.2667   49.5244
-62.4266   60.2449
-20.2633   30.458
24.2381   51.2397
-28.331   51.6685
24.3338   51.6685
-23.6939   21.6512
5.61441   60.2449
-62.4468   60.6737
-55.4264   60.3446
-55.2475   60.6737
-4.82588   60.286
24.2565   51.6685
17.9002   30.6564
-28.4109   51.991
4.60812   60.6737
-20.4562   31.0852
19.6861   49.5244
20.0456   5.78495
-62.4715   61.1025
-55.1358   61.1025
-4.39706   60.7324
-20.3877   31.514
-3.73756   61.1025
-23.5176   21.6512
-20.2633   31.7686
2.03521   67.5228
3.82834   61.1025
4.17931   61.0169
4.60812   60.886
5.03694   60.6739
-62.5648   61.5313
-55.0156   61.5313
-24.2296   -46.1021
-3.1106   61.3288
-2.68178   61.3856
-2.25296   61.4394
-21.4312   49.9532
-1.81003   61.5313
2.89285   61.4528
17.8577   31.9429
3.32167   61.2641
24.3293   52.0973
-62.6957   61.9601
-28.5401   52.5261
-19.9628   32.3717
-54.9484   61.9601
-1.39533   61.8439
17.875   32.3717
-19.9135   32.8005
2.35595   61.9601
-62.8057   62.389
2.46403   67.5348
24.444   52.5261
-55.0314   62.389
17.8434   32.8005
-19.9766   33.2293
-28.6423   52.9549
17.8281   33.2293
2.03521   62.3016
-62.8287   62.8178
-55.1348   62.8178
-0.966514   62.5403
24.5762   52.9549
-28.7254   53.3838
20.0456   49.9532
19.7532   49.9532
-20.0747   33.6581
17.9015   33.5857
1.17758   62.6854
1.60639   62.5678
24.6805   53.3838
-62.7757   63.2466
-55.2389   63.2466
-0.108876   62.8488
0.319943   62.8232
20.4744   5.78495
-62.6063   63.6754
-28.7816   53.8126
-55.3698   63.6754
20.9032   5.78495
24.7626   53.6691
-21.5498   50.3301
-55.2318   64.1042
31.6013   -25.5188
-20.1779   34.0869
-54.9976   64.3317
-28.7457   54.2414
-1.82415   2.63266
-61.8587   64.5991
-61.7447   64.9619
-54.5688   64.7247
-54.3599   64.9619
18.174   34.0869
3.32167   45.3872
-54.14   65.3907
-20.2714   34.5158
-62.1134   65.8195
-41.7042   -25.11
-53.8763   65.8195
24.9181   54.2414
-53.7618   66.2483
-28.6226   54.6702
-62.3275   66.6771
15.55   -46.1021
-53.7111   66.5929
25.0192   54.6702
18.3303   34.274
18.5218   34.5158
-62.3031   67.1059
-21.7463   51.2397
20.4744   51.2397
17.2761   25.9394
-62.1797   67.5348
-53.8188   67.5348
-20.3803   34.9446
-61.9494   67.9636
-53.9477   67.9636
18.7591   34.8615
-61.6392   68.3924
-21.9786   51.6685
-28.5211   55.099
-54.1046   68.3924
21.332   5.78495
-61.3869   68.8212
-20.5345   35.3734
-54.1398   68.8212
-61.1257   69.25
-28.5445   55.5278
19.0178   35.3734
-60.8054   69.6788
25.1914   55.2717
-53.3547   69.6788
-60.5722   69.9386
-20.8098   35.8022
25.2661   55.5278
-28.713   55.9567
-53.0607   70.1077
25.3938   55.9567
-28.962   56.3855
-3.53942   0.53621
33.1148   -25.9476
25.5292   56.3855
26.049   68.9284
-52.711   70.9653
20.4583   51.6685
-29.157   56.8143
-60.1434   71.3109
-52.5926   71.3941
-60.1434   71.8229
4.60812   82.3059
-52.5318   71.8229
-21.9786   52.0155
-60.0819   72.2518
-52.5248   72.2518
-59.9926   72.6806
-52.5269   72.6806
-59.9156   73.1094
-52.5219   73.1094
-59.845   73.5382
-52.5597   73.5382
-59.759   73.967
-52.5821   73.9671
-10.4005   65.3907
-59.6539   74.3959
-52.6063   74.3814
-59.49   74.8247
-52.6696   74.8225
-59.2858   75.1766
25.6202   56.7167
19.239   35.8022
-21.0868   -25.09
-21.1918   36.231
-52.9346   75.3441
-26.2668   18.2207
16.615   -25.09
-27.1244   6.21377
-58.3865   76.1111
-29.2685   57.0729
-53.6666   76.1111
-57.9993   76.279
-57.5705   76.4523
-3.19556   0.639132
-57.1736   76.5399
19.4815   36.231
-56.2841   76.5399
-55.8552   76.5399
-55.4264   76.5399
-21.6058   36.6599
16.3999   -25.09
-54.5688   76.4736
-54.14   76.3541
25.7423   57.2431
20.6275   52.0973
-56.7129   76.6186
-56.2841   76.6786
-55.8552   76.7215
-55.4264   76.667
-54.9976   76.5903
-52.8512   79.5363
-26.6956   6.21377
19.6168   36.4937
-20.8778   26.3682
-52.4624   79.5433
-51.9974   79.4369
19.4851   21.6512
-29.4795   57.6719
25.8368   57.6719
-53.3387   79.9705
-29.6001   58.1008
-52.8543   79.9712
-52.4035   79.9648
31.1948   -46.1021
-51.5484   79.63
-51.5934   79.9646
20.9032   52.0973
-51.1378   79.9716
-21.9893   52.5261
-53.2823   80.3993
31.6237   -25.09
-52.8535   80.3993
-51.1327   80.3573
20.9032   52.5261
31.762   -25.09
-50.7066   80.3967
-53.2823   80.8281
19.8602   37.0887
-52.8535   80.8281
-50.3604   80.8279
-53.2823   81.2569
-22.1622   37.5175
-21.9786   37.2285
-49.9867   81.2612
-53.2823   81.6858
20.0456   37.4512
-36.1296   -1.96295
-49.6139   81.6478
-53.2823   82.1146
-26.2668   6.21377
-23.2651   21.8595
-49.2644   82.1816
-22.4074   37.8404
-53.2353   82.5434
-52.8535   82.5434
-22.006   52.9549
-48.9171   82.6594
-49.0036   82.6432
-52.8535   82.9722
20.3697   37.9463
-48.8425   83.1154
-3.53942   46.5227
-52.5555   83.401
-22.8362   38.355
-48.6801   83.5629
-48.7721   83.3834
-41.7042   -24.6611
20.9032   52.9549
-51.983   83.8299
-51.5671   84.0317
-51.1382   84.1762
-50.8087   84.2587
5.03694   49.1574
-21.121   -24.6611
-49.7714   84.2587
-48.9938   84.2583
-49.0709   83.8277
20.0831   18.2207
20.6801   38.3751
25.9364   58.1008
-20.9648   -24.6611
-29.6823   58.5296
16.615   -24.6611
-2.68178   56.6955
26.0016   58.5296
-2.25296   56.7423
-2.25296   56.8143
-29.7421   58.9584
19.3513   22.08
-0.240552   56.8143
11.3005   21.6512
0.319943   56.6276
0.319943   56.8143
0.748762   56.6962
24.0498   -49.1038
20.9722   38.804
-22.1328   53.3838
1.24921   56.8143
20.9032   53.3838
26.0298   58.9584
2.03521   56.7834
2.46403   56.7117
2.89285   56.635
3.32167   56.5513
3.75049   56.4846
4.17931   56.4555
4.60812   56.4858
3.21068   9.21549
31.961   -24.6611
5.2366   56.8143
-3.96824   57.2431
-29.7815   59.3872
-3.96824   57.0377
-3.53942   56.8693
-23.4494   39.2328
-1.39533   56.9331
-0.966514   56.9417
-23.2651   38.9524
-14.2599   22.08
-25.838   6.21377
-23.6974   39.6616
5.5831   57.2431
-4.39706   57.6719
-4.81898   57.6719
26.034   59.3872
-29.7883   59.816
-14.6887   17.7919
-60.5722   58.1008
-38.193   -38.8121
21.5522   39.6616
-60.1434   57.8902
2.42472   46.5227
-41.8754   -24.2323
8.8963   65.3907
21.8268   40.0904
-24.3137   40.5192
-5.1541   58.1008
-24.1227   40.2529
17.1333   26.3682
22.2907   40.5192
5.9917   58.1008
-25.4091   6.21377
-61.0969   58.5296
-24.9803   6.21377
-59.2858   58.239
-58.857   58.3403
-58.4282   58.3733
-57.9993   58.4247
-57.5705   58.5091
22.6185   40.7247
25.987   59.816
17.4727   44.3786
-5.36425   58.5296
-29.7734   60.2449
-24.6804   41.3769
6.11514   58.5296
26.049   60.2449
-61.4968   58.9584
18.7591   79.183
-57.1417   58.6662
-24.5515   40.9925
-56.6217   58.9584
-5.25469   58.9584
-5.48425   58.9584
-22.3087   53.8126
6.20007   58.9584
-62.0493   59.3872
-61.8587   59.2276
-56.2841   59.2193
-56.1007   59.3872
-5.25469   59.3872
-5.51682   59.3872
23.0473   40.9991
-62.3405   59.816
-20.9311   -24.2323
-55.8552   59.68
-24.5515   6.21377
-5.25469   59.816
-5.46121   59.816
2.89285   67.5348
-24.1227   6.21377
-62.4456   60.2449
23.5245   41.3769
-40.9907   -45.6732
-24.9288   41.8057
23.8818   41.8057
-25.6813   42.2345
-62.4788   60.6737
-25.4091   42.0988
-55.1973   60.6737
-5.25469   60.3218
19.1833   22.5089
-23.6939   6.21377
20.6712   53.8126
24.0613   42.2345
5.89458   60.35
-62.5168   61.1025
-55.0686   61.1025
-4.82588   60.8154
-4.42091   61.1025
-14.2599   17.7919
-26.2668   42.476
-22.1075   22.9377
24.1722   42.6633
4.60812   61.0493
5.03694   60.8915
5.46576   60.6739
-62.6162   61.5313
16.5232   -24.2323
-24.2757   -45.6732
-54.9335   61.5313
25.3403   61.1025
-3.96824   61.3157
15.7574   -45.6732
25.8999   69.25
-29.6973   61.5313
20.4703   54.2414
-2.25296   61.5313
-22.5748   54.6702
-29.6488   61.5313
-26.6956   42.7783
3.32167   61.4483
3.75049   61.3047
4.17931   61.1805
24.2813   43.0921
-27.2744   43.5209
-62.7163   61.8545
-54.8675   61.9601
-2.68178   61.5774
32.221   -24.2323
-1.82415   61.7069
-1.57873   61.9601
25.6202   61.5313
-25.838   18.6495
2.03521   64.9619
2.89285   61.6814
-62.844   62.389
-29.5752   61.9601
-54.9111   62.389
-1.39533   62.1988
-21.121   -23.8035
25.1914   61.9601
2.23264   62.389
-20.9528   -23.8035
-62.8588   62.8178
3.32167   67.428
-55.0434   62.8178
-0.966514   62.7449
-0.537695   62.8178
-27.1244   43.2561
0.748762   62.8178
18.9784   22.9377
24.4281   43.5209
1.60639   62.7778
16.615   -23.8035
-62.8158   63.2466
-55.1898   63.2466
-0.537695   62.9595
-0.108876   62.9995
0.319943   62.9844
0.748762   62.9226
1.17758   62.8617
-62.7163   63.5798
-27.4107   43.9498
-55.2579   63.6754
-62.2875   64.1042
24.6276   43.9498
-27.4967   44.3786
24.7626   44.2042
-62.0355   64.533
-54.9976   64.178
-29.4789   62.389
-61.8587   64.9619
-39.1313   -52.6988
-54.5688   64.5758
-54.2819   64.9619
-61.8587   65.3907
-62.0674   65.3907
32.0525   -23.8035
-53.9744   65.3907
8.46749   45.372
-62.3226   65.8195
20.4744   54.6702
-53.7899   65.8195
-62.2875   66.2483
-62.4318   66.2483
32.4813   -23.8035
25.0511   62.389
7.18103   46.5227
-62.4576   66.6771
-53.6227   66.6771
-62.4276   67.1059
-53.7111   67.1059
-27.5554   44.8074
-3.1106   -6.14588
-42.3152   -23.3747
-53.7111   67.2335
-53.8055   67.5348
-62.2875   67.6352
-62.1227   67.9636
-53.9402   67.9636
6.90506   46.5227
-22.8362   55.099
-54.0348   68.3924
-61.8587   68.3935
-61.6262   68.8212
-42.1331   -23.7466
-53.9283   68.8212
25.0556   44.8074
-61.3403   69.25
30.898   -45.6732
-53.7111   69.25
-21.0219   -23.3747
-61.001   69.577
-27.6075   45.2362
16.615   -23.3747
25.1914   45.1145
-53.1213   69.6788
-60.5722   70.0234
-22.0355   23.3665
-52.8609   70.1077
-60.1434   70.5365
-60.3209   70.5365
-22.6874   55.099
-52.8535   70.5365
-52.6888   70.5365
-60.1434   70.9653
-60.3978   70.9653
-52.5675   70.9653
-27.6786   45.665
-1.94789   0.639132
18.4941   79.5417
20.4724   55.099
-52.4247   71.8229
32.4813   -23.3747
-29.2685   62.9991
-60.35   72.2518
-40.8466   -45.2444
-52.3275   72.2518
-60.1434   72.6806
-42.4699   -22.9459
-52.4247   72.6806
-27.0415   57.6719
-29.1485   63.2466
18.8039   23.3665
25.2211   63.2466
3.75049   67.5348
-60.1434   73.2129
-60.0269   73.5382
-52.4247   73.1804
-52.525   73.5382
-59.8555   73.967
-52.6323   73.9673
-59.7146   74.321
-28.8635   63.6754
-52.7378   74.4487
-59.4641   74.8247
29.2047   -32.8087
-21.0869   -22.9459
-59.1689   75.2535
25.3707   63.6754
-52.8586   74.9235
-53.0805   75.3059
16.615   -22.9763
-58.857   75.6823
8.9289   45.665
-53.2757   75.6937
-27.7973   46.0938
-53.4022   75.7772
-58.4282   75.9561
32.4813   -22.9459
25.6202   45.8317
25.9772   46.0938
-53.8   76.1113
-5.25469   56.8143
-57.5705   76.3888
20.9032   55.099
-38.7025   -52.7482
-57.1275   76.5399
-54.5688   76.4665
-54.8317   76.5399
-54.14   76.3179
-56.7129   76.6561
-56.2841   76.7253
-55.8552   76.7578
-55.4264   76.6918
7.60985   46.5227
-22.7201   55.5278
-53.3971   78.2627
-1.39533   0.639132
24.3338   57.3613
-53.7111   78.684
-42.5489   -22.517
-28.5808   64.1042
-53.2823   78.684
25.491   64.1042
-52.8508   78.6876
-52.4197   78.5794
8.03867   46.5227
-28.4109   64.3685
-53.7111   79.1128
-54.0216   79.1128
-53.2823   79.1128
-52.8586   79.1211
-52.4112   79.0919
-51.999   78.8262
-51.9931   79.1344
24.3338   -32.8087
-53.7111   79.5417
-54.0892   79.5417
-53.2823   79.5417
-51.583   79.182
-20.2633   6.21377
-51.1375   79.528
20.7189   55.5278
-1.39533   2.59966
-54.14   79.9705
-22.6005   55.9567
-1.39533   0.461857
-53.7111   79.9705
-21.1159   -22.517
-54.14   80.3993
25.5544   64.533
-53.7111   80.3993
-12.9734   -2.30975
-50.4625   80.3993
-28.1862   64.9619
-54.2122   80.8281
-53.7111   80.8281
26.4778   46.3372
8.46749   46.5227
-50.157   80.8279
25.5722   64.9619
-53.7111   81.2569
20.9067   55.9567
-49.7636   81.3133
27.3355   46.5227
11.5519   22.08
52.6393   81.2089
21.332   56.3855
-53.7111   81.6858
-53.9776   81.6858
20.9968   56.3855
17.0439   -22.517
-28.1427   65.3907
-22.1156   23.7953
-28.2509   46.9515
-49.4412   81.7747
-49.2925   82.1285
-53.7111   82.2784
-53.5349   82.5434
25.6202   65.3907
-49.0222   82.6402
-49.1923   82.5394
27.3355   46.6825
-53.1577   82.9722
-48.9102   82.8257
-52.8535   83.28
27.7643   46.756
25.5506   65.3907
-28.4109   65.8195
-49.4943   83.4014
-49.1722   83.5032
-49.0201   83.074
-52.4247   83.6087
-51.9959   83.8299
28.1931   46.7931
-49.423   83.8299
28.6219   46.8056
-49.2421   83.7417
-22.613   56.8143
-51.5671   83.9958
-51.1382   84.1064
-28.1419   65.8195
-50.7094   84.1396
-50.2806   84.2587
-50.2806   84.0745
25.4857   65.8195
29.0508   46.8273
29.4796   46.8325
0.119748   55.9567
-24.1227   -38.8121
-28.1307   66.2483
-0.108876   56.3855
-0.355289   56.3855
-12.1158   46.9515
0.319943   56.3855
-24.3597   -45.2444
0.748762   56.3855
30.766   46.9515
31.1948   46.9515
3.29971   56.3855
21.0388   56.8143
-11.687   46.8351
3.75049   56.3855
4.17931   56.3795
-22.9597   57.2431
-19.8345   6.21377
4.60812   56.3855
21.332   57.2431
25.405   66.2483
-28.0896   66.6771
-3.53942   56.7037
-3.1106   56.5888
-2.68178   56.545
-2.25296   56.6244
-1.82415   56.7421
-1.82415   56.8143
25.3271   66.6771
-0.537695   56.8143
21.0795   57.2431
18.6944   23.7953
1.17758   56.5448
1.60639   56.7287
1.60639   56.8143
2.03521   56.6998
2.46403   56.605
32.9101   46.9515
5.03694   56.4291
16.1894   -34.524
-22.2282   24.2241
5.62252   56.8143
-4.39706   57.2431
-28.0081   67.1059
-4.39706   57.045
-3.96824   56.8488
-1.39533   2.3544
4.17931   67.5348
5.89458   57.1946
-27.9821   67.5348
-27.8679   67.5348
-28.6371   47.3803
21.0762   57.6719
25.1914   67.5348
5.89458   57.6719
6.1418   57.6719
-60.8998   58.1008
-60.5722   57.8767
-60.1434   57.8638
-59.7146   58.0126
-28.4109   47.162
30.3372   46.9595
-5.52228   58.1008
29.4796   -32.3799
4.17931   67.3068
-61.2226   58.5296
-19.4057   6.21377
-59.2858   58.2514
-58.857   58.3696
-58.4282   58.3922
-57.9993   58.4389
-23.5727   58.1008
-57.6542   58.5296
31.6237   46.9749
-5.69971   58.5296
25.0289   67.5348
6.3234   58.181
6.3234   58.5296
32.0525   46.9604
32.4813   47.0476
-61.4299   58.8169
-27.7116   67.9636
-57.1417   58.7002
-56.7129   58.9195
32.9101   47.1335
-5.68351   58.9584
32.6287   -22.517
33.7678   47.3803
6.48296   58.9584
-61.9672   59.3872
-3.27368   46.9515
-56.2841   59.2249
-56.0944   59.3872
-42.5692   -22.0882
-5.79713   59.3872
6.3234   59.3872
6.52454   59.3872
-14.2599   46.0938
26.9067   -29.807
-38.2737   -52.7822
-55.7325   59.816
-5.68351   59.816
-18.9769   6.21377
6.3234   59.816
6.4913   59.816
-62.3795   60.2449
-29.2685   47.8091
-55.4264   60.2139
-55.4264   60.2449
24.6691   67.9636
4.60812   67.5348
-5.61336   60.2449
6.3234   60.2449
-21.1248   -22.0882
-62.4484   60.6737
-55.1679   60.6737
18.6327   24.2241
-28.8397   47.5577
-14.6887   22.5089
24.3338   68.2944
-18.5481   6.21377
-62.5109   61.1025
-22.2302   24.6529
4.60812   67.3001
-54.9849   61.1025
-5.25469   60.784
5.03694   67.5348
-27.3598   68.8212
24.0252   68.8212
34.3057   47.8091
5.03694   61.0298
5.46576   60.859
-62.6047   61.5313
-54.8648   61.5313
-4.82588   61.1656
-4.39706   61.4076
20.9911   58.5296
-4.01458   61.5313
17.0439   -22.0882
-3.1106   61.5313
-30.1261   48.238
-29.6973   48.238
3.75049   61.4654
4.17931   61.3275
4.60812   61.1899
-0.966514   84.7934
-62.7163   61.9317
-54.8125   61.9601
-27.1244   69.1567
-3.53942   61.6551
-3.1106   61.7411
-2.68178   61.7783
-2.25296   61.8272
18.4593   24.6529
19.9894   18.6495
23.939   69.25
2.83998   61.9601
3.32167   61.6376
-62.8249   62.389
-54.8197   62.389
-26.6956   69.5242
-1.41168   62.389
32.7461   -22.0882
-23.8764   59.3872
-62.8435   62.8178
3.32167   13.9325
-18.1192   6.21377
20.9227   59.3872
-1.04179   62.8178
-17.6904   6.21377
23.9476   69.6788
34.5975   48.238
2.03521   62.7523
-62.8014   63.2466
-30.555   48.6668
-55.1232   63.2466
-20.5143   27.2259
-0.537695   63.0541
-0.108876   63.0914
0.319943   63.0887
0.748762   63.0431
1.17758   62.9884
1.60639   62.9236
-30.1261   48.6668
-62.6839   63.6754
-55.1724   63.6754
-62.4179   64.1042
-24.1227   59.816
17.0439   26.9985
-62.129   64.533
-54.9976   64.126
-54.5688   64.4784
-29.3588   69.6788
-26.2668   70.1077
-62.05   64.9619
-23.9328   59.816
-54.14   64.9619
-0.966514   0.325222
-17.2616   6.21377
-53.887   65.3907
-62.4395   65.8195
-62.2875   65.521
-16.8328   6.21377
-23.9228   60.2449
-53.7096   65.8195
-62.523   66.2483
-53.6191   66.2483
-62.5218   66.6771
-53.5867   66.6771
-62.4712   67.1059
34.8717   48.6668
-62.3618   67.5348
-53.7111   67.2772
-53.7938   67.5348
-27.1637   58.1008
-62.1663   67.9636
-53.9002   67.9636
-61.9591   68.3924
-53.9318   68.3924
-61.8587   68.6449
-42.5422   -21.6594
20.9032   60.2449
35.483   48.6668
-61.5741   69.25
-53.7111   68.8312
20.9032   59.8333
23.9049   70.1077
-53.2767   69.25
-21.2144   -21.6594
-61.0912   69.6788
23.9828   70.1077
-52.9764   69.6788
-25.9518   70.5365
-60.6212   70.1077
-1.39533   2.24326
-30.9838   49.0956
-24.1227   60.6737
-52.7218   70.1077
24.0061   70.5365
-60.5096   70.5365
-52.5568   70.5365
-25.8903   70.9653
-60.619   70.9653
-30.555   49.0956
23.9049   70.9653
-23.8594   60.6737
-52.3933   70.9653
-60.5722   71.3941
-60.7025   71.3941
-52.4247   71.3941
-52.2768   71.3941
-60.5722   71.8229
-60.668   71.8229
-52.2238   71.8229
-37.8449   -52.8029
20.765   60.6737
-52.2083   72.2518
-60.5722   72.271
-60.4971   72.6806
-52.2182   72.6806
-60.4265   73.1094
-52.3016   73.1094
-36.5584   -52.8477
-60.2804   73.5382
2.46403   64.9619
-52.4595   73.5382
32.9101   -21.7102
-60.0322   73.967
-52.65   73.9671
-4.39706   -3.71192
-59.7753   74.3959
-52.7922   74.399
-25.8081   71.3941
-59.4845   74.8247
11.8696   22.5089
23.7463   71.3941
-52.9285   74.855
-59.2858   75.1017
3.11287   13.9325
-52.9883   75.3109
-58.857   75.4863
-58.6109   75.6823
-53.142   75.6417
20.9032   61.1025
-5.68351   48.6668
57.7214   75.6248
35.483   49.0956
58.1915   75.3563
58.128   75.774
58.6164   75.6873
-42.53   -21.2306
-25.6368   71.8229
35.9118   49.0956
-57.8739   76.1111
20.6728   61.1025
23.5621   71.8229
-6.96997   82.5975
57.8086   76.0914
-15.9751   6.21377
58.2567   76.2607
-31.4126   49.5244
-57.5705   76.27
-30.9838   49.5244
-57.0111   76.5399
-25.4091   72.147
-23.6608   61.5313
-54.14   76.4116
-53.7074   76.1437
-30.1261   -50.819
26.049   -53.0123
25.6202   -53.0068
20.9032   61.5313
57.7626   76.5178
-21.3448   -21.2306
17.4727   -21.2306
-56.7129   76.6747
-56.2841   76.7719
-55.8552   76.7717
-55.4264   76.6891
-54.9976   76.5891
17.2387   -21.2306
-53.7179   77.4026
-20.4072   27.6547
-35.969   3.21204
-15.5463   6.21377
-53.316   77.3981
23.356   72.2518
-54.14   77.8264
-4.82588   56.8143
35.9118   49.5244
-53.706   77.8226
-53.2823   77.8638
36.3407   49.5244
-52.8337   77.8307
5.03694   67.2843
-54.5688   78.2552
-40.577   -44.8156
23.1153   72.6806
-54.14   78.2552
-53.7123   78.2556
-52.8666   78.2581
-24.9803   72.7151
-52.4308   78.2376
-24.9803   73.1094
33.0657   -21.2306
-54.7337   78.684
-54.14   78.684
-24.7224   73.1094
-5.46986   6.21377
-51.6156   78.6841
24.3338   58.5296
-54.7693   79.1128
-32.2702   49.9532
-31.8414   49.9532
22.8512   73.1094
-23.5314   61.9601
-54.5688   79.5417
-54.764   79.5417
14.0835   -38.8121
20.9032   61.9601
-42.5828   -20.8018
-54.5688   79.9705
2.89285   64.9619
3.75049   13.9325
-50.7094   79.9705
-50.5225   79.9705
17.0439   27.6547
-54.6972   80.3993
-24.5515   73.5382
-50.2831   80.3943
20.5428   61.9601
-24.3947   73.5382
5.46576   67.5348
53.0646   80.3464
-24.5515   -44.9979
53.4934   80.3993
-24.1227   73.967
-25.4091   19.0783
17.307   44.3786
-49.9939   80.8348
52.2077   80.8322
10.6116   79.9655
36.3407   49.9532
52.6358   80.4751
52.6359   80.8295
53.0646   80.8281
53.4934   80.8281
22.6185   73.5403
22.3825   73.967
54.0163   80.8281
-54.5688   80.9893
36.7695   49.9532
-54.14   81.2569
-33.1279   50.382
-23.6939   62.389
-49.7069   81.3225
52.2379   81.2503
51.9026   81.2211
53.0583   81.2509
53.4934   81.2569
17.4727   -20.8018
53.9787   81.2569
-32.6991   50.382
-54.2902   81.6858
-49.6282   81.5833
5.46576   67.2394
-49.4913   81.7715
52.1627   81.6896
17.3391   -20.8018
52.64   81.6807
53.0989   81.6666
-27.3089   58.9584
53.694   81.6858
-0.966514   2.14242
-32.2702   50.382
-54.0454   82.1146
-49.3564   82.2187
-4.39706   56.8143
22.1359   74.3959
53.0717   82.0501
20.0456   6.21377
-53.7111   82.5434
-6.54115   82.9722
20.4744   62.389
-53.288   82.9722
-23.6939   74.5861
-49.426   83.0034
-49.427   82.6556
-31.4126   50.0953
-2.68178   0.744584
36.3407   50.382
-52.7296   83.401
-23.5254   74.8247
21.8349   74.8247
-49.9231   83.401
-49.0891   82.8445
-52.4247   83.5769
-0.537695   2.02281
-51.9959   83.7475
-51.7128   83.8299
36.1078   50.382
12.1978   22.9377
33.0641   -20.8018
-49.8518   83.8299
-23.215   75.2535
-42.6794   -20.373
-50.7094   83.9122
0.319943   55.5278
-4.39706   -8.36605
0.319943   55.2882
-21.5498   -20.7536
-0.108876   55.9567
-0.400779   55.9567
-23.2651   62.4442
21.1184   75.2535
0.748762   55.9567
0.96975   55.9567
-23.2651   62.8178
3.3103   55.9567
-23.0646   62.8178
-21.9786   25.2785
-3.1106   56.3855
20.4085   62.8178
-33.1279   50.8109
-21.7589   -20.373
-2.68178   56.3855
-2.25296   56.3002
20.9032   75.4757
20.7605   75.6823
-0.537695   56.3855
-0.755443   56.3855
-32.6991   50.8109
-21.7921   25.5106
1.17758   56.3855
-12.5734   -1.93378
-24.7774   -44.8156
36.3407   50.7598
2.46403   56.321
20.4744   6.21377
2.89285   56.3855
3.75049   56.1202
4.17931   56.3052
4.60812   56.3787
4.96928   56.3855
24.2566   58.9584
36.7695   50.8109
-3.96824   56.7122
-3.53942   56.5483
-1.82415   56.5487
-1.39533   56.6632
-1.39533   56.8143
32.9101   -20.3918
-0.966514   56.8143
1.60639   56.531
2.03521   56.5308
-22.6844   76.1111
5.46576   56.5065
-22.9238   63.2466
20.9032   6.21377
5.90979   56.8143
-4.82588   57.2431
-5.09006   57.2431
-4.82588   57.062
-4.39706   56.8777
6.20978   57.2431
-5.25469   57.6719
-5.53162   57.6719
17.9015   25.2319
-12.9734   46.0938
-32.9879   51.2397
6.4259   57.6719
-60.9517   58.1008
-60.5722   57.8811
-60.1434   57.9056
-59.7146   58.1008
20.6365   76.1111
21.332   6.21377
-42.7498   -19.9441
-5.68351   57.9081
20.351   63.2466
6.56134   58.1008
-61.2371   58.5296
-15.1175   23.3665
-12.5446   46.0938
-59.2858   58.2823
-58.857   58.3646
-58.4282   58.4048
-57.9993   58.432
-2.25296   0.732673
-5.90272   58.5296
6.64037   58.5296
-61.4855   58.9584
17.6822   25.5106
-57.5705   58.5366
-57.1417   58.7113
-56.7129   58.9447
-22.8247   63.6754
-5.94264   58.9584
20.5522   76.5399
-6.37872   -6.65078
-61.7842   59.3872
-56.2841   59.2548
17.4727   -20.3099
-5.95513   59.3872
20.4744   63.6754
20.2846   63.6754
6.7541   59.3872
-62.0837   59.816
36.6338   51.2397
-55.8552   59.6865
-33.5567   51.6685
-5.92091   59.816
-21.5498   25.7191
17.625   -19.9441
-14.6887   22.9544
-62.2497   60.2449
-26.6956   6.64258
-55.3494   60.2449
-21.9786   76.949
-5.82891   60.2449
6.59609   60.2449
-62.3776   60.6737
-26.2668   6.64258
-55.1158   60.6737
36.8932   51.6685
-5.57895   60.6737
5.89458   60.6737
15.9753   -44.8156
6.3234   60.5313
-62.4551   61.1025
-33.9855   52.0973
-54.8986   61.1025
-21.2976   25.9394
-5.1872   61.1025
0.319943   1.06795
5.10691   61.1025
5.46576   60.9616
5.89458   60.7904
-62.5357   61.5313
-54.7961   61.5313
-4.82588   61.3841
7.60985   46.7529
37.1983   52.0973
20.4576   76.9688
17.6519   25.9394
4.17931   61.469
4.60812   61.3197
-21.5498   77.1546
-22.6906   64.1042
-62.6262   61.9601
-54.7578   61.9601
-4.39706   61.5976
-3.96824   61.7575
-3.53942   61.8611
-33.9855   52.5261
20.4744   64.1042
-21.5498   77.3976
20.203   64.1042
-1.82415   61.9601
-21.121   77.3976
-21.121   26.1471
3.32167   61.8073
3.75049   61.6356
-62.7194   62.389
-22.8362   64.533
-54.7738   62.389
-2.25296   62.0056
-1.82415   62.1282
32.6798   -19.9441
2.46403   62.389
-25.838   6.64258
2.89285   62.0889
-42.7587   -19.5153
-54.8718   62.8178
-1.39533   62.5685
-1.15142   62.8178
12.367   23.3665
-21.9786   -19.917
2.46403   62.5194
-62.734   63.2466
-22.169   -19.5153
-55.08   63.2466
30.3372   -45.1165
-0.537695   63.1376
-27.3452   59.3872
0.319943   63.1608
0.748762   63.1305
1.17758   63.0814
1.60639   63.0131
2.03521   62.853
20.238   77.3976
-62.6206   63.6754
-55.1583   63.6754
-62.407   64.1042
-54.9976   64.0322
-20.7889   77.8264
20.0456   77.6639
32.4813   -19.5153
-62.1926   64.533
-54.5688   64.3857
32.558   -19.5153
-62.1472   64.9619
-25.4091   6.64258
-54.0222   64.9619
-62.2569   65.3907
-53.8135   65.3907
-62.4399   65.8195
-42.7044   -19.0865
-20.9683   26.3682
-53.6449   65.8195
-62.5139   66.2483
-53.5437   66.2483
-62.51   66.6771
-53.5188   66.6771
-62.4412   67.1059
-53.6054   67.1059
-20.6922   78.1319
-33.9855   52.9549
-53.7635   67.5348
17.7313   26.3682
-62.1359   67.9636
-53.8391   67.9636
-61.9801   68.3924
-0.966514   -6.65078
37.1983   52.7401
-61.8566   68.8212
-53.7111   68.5662
20.1188   64.533
-53.5132   68.8212
-61.6646   69.25
29.9701   -44.8156
-53.1262   69.25
-61.4299   69.5059
17.9015   -19.3293
-19.8088   79.9705
-61.001   69.8919
-60.7859   70.1077
32.5556   -19.0865
-52.6401   70.1077
-24.9803   6.64258
-60.6875   70.5365
-22.2364   64.9619
-60.7279   70.9653
37.6271   52.9549
-52.2708   70.9653
-60.7787   71.3941
-52.1933   71.3941
-60.7582   71.8229
-52.1673   71.8229
-60.6837   72.2518
-52.1642   72.2518
-34.8431   53.3838
-34.4143   53.3838
-52.2244   72.6806
-60.5722   73.0449
-3.53942   -2.60826
-52.3069   73.1094
-60.4241   73.5382
-52.4247   73.4717
19.6168   78.2552
19.6168   78.1551
-60.2108   73.967
-52.6315   73.967
-33.9763   53.3838
-59.9491   74.3959
-52.7627   74.3913
-20.8337   26.797
-20.5006   78.684
-52.8355   74.6775
19.9123   19.0783
58.2095   74.8259
17.9015   26.797
-34.8431   53.8126
58.6392   74.6052
58.6393   74.8247
-3.49651   -6.22196
-59.2858   75.2312
-6.11233   82.9722
-34.4143   53.8126
57.8624   75.1881
57.5664   75.2878
57.7897   75.0051
19.1879   78.6265
58.6024   75.229
20.0389   64.9619
59.068   75.2535
-42.6698   -18.6577
-58.857   75.4924
-34.0558   53.8126
-52.8764   75.695
-14.9625   23.7953
57.4399   75.85
-24.9803   19.506
-24.5515   6.64258
37.6271   53.8126
59.2127   75.6823
-58.4282   75.7542
-57.9993   75.9749
17.7807   26.797
-53.285   76.1056
-35.272   54.2414
57.4739   76.2158
20.3366   40.5192
58.7188   76.0594
-20.2124   79.1128
59.0682   76.1038
-57.5705   76.1998
-57.1417   76.5003
-7.39879   67.9636
-54.5688   76.5399
-34.8431   54.2414
-53.7098   76.5352
-53.3107   76.5473
-52.9766   76.5344
57.3052   76.5443
36.7695   62.4281
57.4701   76.4988
-34.4143   54.2414
-20.7114   27.2259
58.7193   76.5379
-56.7129   76.865
-56.2841   76.9472
-55.8552   76.8976
37.6271   54.2414
18.7591   79.0781
12.7557   23.7953
-54.5688   76.9688
-54.14   76.9688
-53.7103   76.9692
-53.273   76.9604
-40.4178   -44.3868
18.3855   79.5417
-52.7799   76.9865
-35.7008   63.2466
57.5042   76.7728
57.7839   76.8377
58.1994   76.7696
12.4824   23.7953
-54.5688   77.3976
-54.8977   77.3976
-54.14   77.3976
-52.8769   77.3982
-15.1175   24.2241
-13.8311   17.7919
-52.3652   77.3885
-54.9976   77.8264
-35.7008   54.6702
17.9847   79.9705
-54.5688   77.8264
-52.4221   77.7747
-35.272   54.6702
-21.9087   65.3907
-51.9639   77.8262
-54.9976   78.2552
-55.2209   78.2552
-51.9963   78.2559
-34.8431   54.6702
-54.9976   78.684
-34.4143   54.6702
-51.5671   78.2772
19.9278   65.3907
-34.1235   54.6702
-54.9976   79.1128
-55.2733   79.1128
37.6271   54.6702
-51.1382   79.1128
-50.9001   79.1128
-54.9976   79.5417
-55.2301   79.5417
37.2325   54.6702
-50.7094   79.5417
-24.1227   6.64258
-54.9976   79.9705
-22.6288   -18.6577
-35.272   55.099
-22.4074   -19.0783
8.03867   54.2599
-50.2913   80.0551
-50.0503   80.4706
17.5016   80.3993
-34.8431   55.099
52.6358   80.3147
53.0646   80.1909
53.4934   80.0574
53.9222   79.9923
53.9222   80.3993
-34.4143   55.099
54.351   80.3993
24.248   59.3872
-54.9976   80.5949
-54.9252   80.8281
-21.9786   65.8195
52.0987   80.8198
-34.1127   55.099
54.351   80.8281
-18.9769   80.496
32.653   -18.6577
-54.7509   81.2569
-49.8605   80.8989
-49.6914   81.396
-23.6939   6.64258
-3.96824   56.8143
51.8212   81.1692
54.351   81.2569
54.625   81.2569
-54.5688   81.5617
-35.7008   55.5278
-49.6564   81.9024
-6.54115   67.5746
51.8954   81.5661
53.9222   81.6858
54.351   81.6858
-21.6751   65.8195
-35.272   55.5278
-54.1798   82.1146
-34.8431   55.5278
52.175   82.0029
52.5998   82.0962
-34.4143   55.5278
53.4934   82.1146
53.9222   82.1146
17.0306   80.8281
-23.2651   6.64258
-18.5481   80.9465
-53.7833   82.5434
-20.2633   28.0835
-49.7695   82.2271
-49.9909   82.5427
-49.6723   82.3974
-49.6878   82.1887
-20.3319   28.0835
52.6043   82.3092
53.0596   82.3491
53.4934   82.3225
20.0456   65.8195
-35.272   55.9567
-53.31   82.9722
-49.8517   82.9722
-50.1822   82.9722
19.8366   65.8195
-52.8535   83.2718
-34.8431   55.9567
-50.2806   83.401
-11.687   61.9601
-50.508   83.401
-34.4143   55.9567
-51.9959   83.5887
17.2718   28.0835
-51.5671   83.6604
-42.7158   -18.2289
-51.1382   83.6705
-33.9855   55.9567
-6.02128   -2.3626
37.6271   55.9567
37.3937   55.9567
0.319943   54.9687
17.7587   27.2259
-0.108876   55.5278
-0.340369   55.5278
-34.8431   56.3855
0.748762   55.2272
0.748762   55.5278
0.92366   55.5278
-34.4143   56.3855
2.79248   55.5278
-13.4022   17.7919
3.32167   55.4203
-33.8348   56.3855
37.6271   56.3855
-2.68178   55.9567
16.47   81.2569
-2.68178   55.7265
-27.5532   59.816
-2.25296   55.9567
37.3835   56.3855
-0.537695   55.9567
-0.675013   55.9567
-34.8431   56.8143
-22.8895   -18.2289
1.17758   55.9567
-34.4143   56.8143
16.1862   81.4473
2.3451   55.9567
-33.9855   56.8143
2.89285   55.9567
3.75049   55.8184
-12.9734   17.7919
-20.6233   27.6547
-3.1106   -6.34198
-3.55957   56.3855
-2.68178   -6.41199
-15.1175   24.6529
17.9015   -18.2289
-1.82415   56.3855
-1.39533   56.3764
-21.5416   66.2483
-20.4032   6.64258
-0.966514   56.3855
-3.1106   46.0938
1.60639   56.3855
-2.68178   46.0938
32.7988   -18.2289
4.17931   56.2198
4.60812   56.3733
-17.6904   81.777
-42.8223   -17.8001
19.8191   19.5071
-4.39706   56.8071
-3.96824   56.6244
5.03694   56.4247
5.46576   56.4872
5.89458   56.664
6.08136   56.8143
14.8998   82.0381
-34.8431   57.2431
-5.25469   57.2109
-4.82588   56.9772
-34.4143   57.2431
15.3286   81.8672
6.4225   57.2431
-33.9855   57.2431
15.7574   81.7044
-5.68351   57.6098
6.62386   57.6719
-19.8345   6.64258
-60.5722   57.9896
-19.4057   6.64258
-27.3687   59.816
-5.93262   58.1008
-23.2152   -17.8001
6.75221   58.1008
-18.9769   6.64258
-61.2058   58.5296
-61.001   58.249
-59.7146   58.1844
-59.2858   58.2879
-58.857   58.3148
-58.4282   58.3081
-57.9993   58.3625
8.8963   46.9515
-17.2616   82.1412
-57.468   58.5296
-6.03954   58.5296
-24.5515   2.78322
6.84738   58.5296
-21.4036   66.6771
-16.8328   82.5434
-57.1417   58.6653
-56.7129   58.9429
12.7557   24.4095
19.7036   19.9359
6.75221   58.9584
6.90572   58.9584
-61.6586   59.3872
-61.4299   58.9846
-56.2841   59.273
-34.8431   57.6719
14.4709   82.2572
6.93968   59.3872
-34.4143   57.6719
-61.8587   59.6959
-55.8552   59.6458
-55.6476   59.816
12.9091   24.6529
6.75221   59.816
6.92812   59.816
-62.1873   60.2449
17.8362   -17.8001
-55.2666   60.2449
-5.95478   60.2449
-16.404   82.7653
-15.9751   82.8975
24.3338   59.816
-62.2875   60.4668
-15.602   82.9722
-33.9855   57.6719
-5.77783   60.6737
-5.68351   -4.50669
-18.5481   6.64258
6.75221   60.2861
-62.4572   61.1025
-54.9976   60.7084
-54.8205   61.1025
17.702   27.6547
-5.4483   61.1025
24.1102   59.816
17.0439   71.3941
-15.1175   83.1077
5.89458   60.8896
6.3234   60.6884
-62.5253   61.5313
-54.7403   61.5313
-5.25469   61.2973
-15.1175   25.0818
-14.6887   83.3394
-14.8009   25.0818
37.0565   57.6719
-24.5515   19.9446
5.03694   61.2915
-62.5727   61.9601
-54.6994   61.9601
-4.82588   61.598
-4.39706   61.8061
19.6168   67.1059
-6.11233   82.7842
-3.53942   61.9601
-3.1106   61.9601
-2.68178   61.9601
13.5201   83.401
32.9302   -17.8001
3.75049   61.8107
4.17931   61.6575
-3.1106   -2.76783
-62.6216   62.389
-54.732   62.389
-3.96824   61.9662
-42.8775   -17.3712
-3.1106   62.0872
-2.68178   62.1109
-2.25296   62.1597
-27.5532   60.2449
-1.76701   62.389
-23.4009   -17.3712
2.71356   62.389
3.32167   61.9743
-62.7163   62.8178
17.9015   -17.3712
-54.8057   62.8178
-21.0333   67.5348
-24.973   -44.3868
2.46403   62.6194
-34.4143   58.1008
-14.3573   83.8299
-62.6494   63.2466
21.7608   -41.8139
-54.9556   63.2466
-0.966514   63.1812
-0.537695   63.2466
13.1845   83.7411
-0.108876   63.2466
0.319943   63.2466
-33.8588   58.1008
0.806904   63.2466
1.17758   63.1931
1.60639   63.1045
2.03521   62.9492
-62.543   63.6754
19.4634   67.5348
10.1828   -1.93378
-20.6359   28.0835
-0.108876   63.3434
-34.4143   58.5296
-20.8381   67.9636
-62.3892   64.1042
19.6168   67.9636
-54.7612   64.1042
-33.9855   58.5296
-25.4091   -19.9441
32.9876   -17.3712
-54.2985   64.533
-62.2383   64.9619
-42.8342   -16.9424
-53.9498   64.9619
36.7695   58.5296
-6.43645   8.78667
17.7082   28.0835
-15.1175   25.5106
-62.4241   65.8195
-53.7111   65.4339
-53.5573   65.8195
-62.4634   66.2483
-53.4672   66.2483
-62.448   66.6771
-53.4384   66.6771
-62.3795   67.1059
-53.5561   67.1059
-33.9855   58.9584
-23.6939   -17.0795
-62.2424   67.5348
-14.2599   84.2587
-53.74   67.5348
-62.0876   67.9636
-53.8133   67.9636
-61.9741   68.3924
-36.1296   7.0714
-2.25296   -6.42849
-1.82415   -6.41439
-53.7111   68.4101
-20.1797   28.5123
-33.5567   58.671
-61.6719   69.25
-53.2823   68.8722
-33.5567   58.9584
17.9015   -16.9424
-61.2787   69.6788
-20.7118   28.5123
-52.8535   69.6788
-52.6769   69.6788
-61.001   69.942
17.7375   -16.9424
-17.8972   6.64258
-60.7499   70.5365
-52.4247   70.2402
-52.4247   70.5365
-52.3068   70.5365
-60.7517   70.9653
-52.1853   70.9653
-60.8153   71.3941
-52.1386   71.3941
-60.8118   71.8229
-52.1522   71.8229
-60.753   72.2518
-52.2041   72.2518
-60.6832   72.6806
-52.2789   72.6806
-20.6717   68.3924
-60.6258   73.1094
-52.3256   73.1094
36.3407   58.8742
-60.5068   73.5382
12.7557   84.0457
-52.3684   73.5382
-60.329   73.967
9.75394   17.7919
-12.1158   47.3803
-1.39533   -6.33324
19.2645   68.3924
-52.5893   74.3959
58.2104   74.3959
-33.5567   59.3872
17.772   28.5123
58.6392   74.1471
32.9991   -16.9424
-33.1279   59.3872
59.068   74.3959
-11.9054   47.3803
-59.7146   74.8247
-59.9133   74.8247
-3.1106   47.1444
-42.7383   -16.5136
-27.3708   60.2449
57.7481   74.8284
35.8929   59.3872
59.068   74.8247
11.898   84.6411
59.4969   74.8247
-24.5893   -16.5136
36.3407   59.3872
-38.2737   -42.2427
-20.6922   68.8212
-52.8322   75.1915
-33.1279   59.816
57.5329   75.2462
59.4969   75.2535
59.6936   75.2535
-59.2858   75.3797
-58.857   75.5596
-58.5985   75.6823
-32.8013   59.816
-52.4252   75.3995
12.3268   84.3241
-52.3469   75.6841
-5.25469   67.9636
57.3858   75.7743
35.9118   59.816
59.6323   75.6823
-24.1227   -16.7486
-57.9993   75.9756
-57.7501   76.1111
-52.9107   76.1154
-52.4342   76.1106
35.6082   59.816
57.2986   76.3936
-37.4161   -52.8118
59.4684   76.1111
13.4557   25.5106
32.9787   -16.5136
29.9084   -38.9866
-57.3377   76.5399
-42.659   -16.0848
-32.5287   60.2449
-52.271   76.5399
1.40205   64.533
36.3407   62.7891
19.1879   68.8212
-13.2969   85.1163
-57.1417   76.9688
35.483   60.2449
-16.404   6.42976
11.2259   85.1163
-5.68351   -6.43715
-55.4264   76.9688
-54.9976   76.9688
-52.4249   76.9684
-32.6991   60.6737
57.759   76.9869
57.3759   76.8545
-12.9734   85.3231
58.2505   76.9692
58.6392   76.8217
59.068   76.5661
-12.6415   85.5451
-56.7129   77.2841
-15.9751   6.58169
-20.2633   44.4144
-55.4264   77.3976
-24.842   -16.0848
-32.1811   60.6737
-51.9959   77.2266
-15.9751   18.2207
35.2401   60.6737
57.609   76.933
-20.0247   28.9411
-2.55885   47.3803
-55.4264   77.8264
-55.7139   77.8264
-3.1106   -6.32172
1.60639   47.3803
-51.5635   77.8264
-55.4264   78.2552
-31.8223   61.1025
-20.3794   69.25
-51.2769   78.2552
-55.4264   78.684
-55.6893   78.684
-5.69549   -10.0813
-51.1382   78.684
-50.9772   78.684
17.4727   -16.0848
-55.6328   79.1128
-12.1158   85.8601
-55.4264   79.5417
16.2699   -44.3868
-50.7098   79.174
-50.4956   79.5389
19.1879   69.25
18.9866   69.25
-50.2621   79.9038
4.17931   13.9325
-15.5463   18.2207
10.1828   85.7966
2.03521   46.9984
53.4934   79.9046
53.9222   79.7778
8.8963   54.6702
54.351   79.7448
54.351   79.9705
54.7799   79.8652
8.46749   47.0034
9.88642   85.974
-55.4264   79.9966
-55.2825   80.3993
-50.0728   80.3077
-4.82588   67.9636
-15.5463   6.64258
53.0646   80.1558
54.7799   80.3993
-11.687   86.0877
55.2087   80.3993
-20.6106   29.3699
32.9519   -16.0848
-55.1328   80.8281
-49.9034   80.6853
8.8963   47.3803
52.4639   80.8278
52.6358   80.4913
54.7799   80.8281
55.2087   80.8281
17.9015   28.9931
-15.1175   6.64258
-54.8961   81.2569
-49.9431   81.1382
18.0516   29.3699
52.0346   81.2665
-42.6715   -15.656
-20.4555   29.7988
-20.1673   69.6788
18.7946   69.6788
-11.2582   86.3062
-54.5837   81.6858
52.0259   81.7723
54.7799   81.6858
18.3303   79.7699
55.2087   81.3005
-13.8311   47.8091
9.32512   86.2717
-49.8985   82.1347
-49.8211   81.8205
-50.2742   82.1146
18.3303   29.7988
54.351   82.1146
54.6445   82.1146
-9.54288   2.97179
-54.14   82.1845
9.06326   86.4028
-50.2806   82.5434
-19.9063   70.1077
-25.0263   -15.656
52.2863   82.1438
52.6583   82.3398
53.0683   82.4626
53.4934   82.5434
-30.7089   62.389
53.8337   82.5434
-2.25296   46.0938
54.351   82.3408
-53.7111   82.594
18.4828   70.1077
-10.8293   86.5365
-53.1957   82.9722
-5.68351   6.46213
-50.6886   82.9722
13.6133   25.9394
-52.8535   83.14
-52.4247   83.401
-52.4247   83.2857
-10.4005   86.7147
-51.9959   83.3586
-2.68178   -6.44465
-51.5671   83.3652
-51.1382   83.401
33.6861   62.389
-19.9269   29.3699
17.2404   -15.656
-0.108876   55.099
-0.237198   55.099
-13.4022   47.8091
0.319943   54.8376
-19.6551   70.5365
34.1966   61.9959
0.759868   55.099
-5.68351   10.0731
2.72977   55.099
32.9722   -15.656
3.32167   55.0602
-9.32328   3.21204
17.4727   70.5365
-42.751   -15.2271
-2.96806   55.5278
-2.68178   55.3079
-2.25296   55.2243
-2.25296   55.5278
-1.82415   55.4298
32.9549   62.8178
29.6582   -44.3868
7.96346   86.8316
-0.586181   55.5278
8.46749   86.649
-29.9798   63.2466
2.46403   55.5278
2.23779   55.5278
31.6237   63.2466
3.63777   55.5278
-3.1106   55.9567
-3.3548   55.9567
17.4727   28.9463
-1.82415   55.9567
-1.39533   55.9296
18.1706   79.9705
-1.39533   -6.22196
31.2087   63.2466
1.17758   55.5944
-12.9734   47.8091
1.60639   55.9567
32.4813   62.8994
2.03521   55.9567
-12.5446   47.8091
3.97399   55.9567
-3.74624   56.3855
-24.9267   -15.2271
17.9015   70.3535
4.17931   56.1438
18.4271   30.2276
4.60884   56.3855
-9.97169   86.8761
-4.39706   56.7655
-3.96824   56.5552
5.03694   56.4845
5.46576   56.5445
5.89458   56.649
4.60812   13.9325
-5.37607   57.2431
30.766   63.6754
-4.82588   56.9502
6.3234   56.961
6.56187   57.2431
33.0017   -15.2271
-5.68351   57.5022
-9.54288   87.0449
30.766   63.5385
6.79625   57.6719
-15.1175   18.2207
-12.1158   47.8091
-6.05335   58.1008
6.93205   58.1008
-61.0742   58.5296
-9.11406   87.2092
-60.5722   58.2488
-60.1434   58.2278
-59.7146   58.2507
-59.2858   58.2545
-58.857   58.2355
-58.4282   58.225
-57.9993   58.3011
-57.5705   58.445
-42.7428   -14.7983
-29.6973   63.8504
-6.16548   58.5296
13.6458   26.3682
7.01574   58.5296
-29.5984   64.1042
-57.1417   58.6443
5.03694   87.2604
-56.6666   58.9584
-6.11233   58.9584
-6.22075   58.9584
7.081   58.9584
-61.6227   59.3872
-61.4299   59.086
-20.1418   30.6564
-56.1412   59.3872
-6.11233   59.3872
-6.22764   59.3872
7.10586   59.3872
-61.9635   59.816
30.3372   63.979
-55.8552   59.5963
18.4936   30.6564
-6.11233   59.816
-6.20161   59.816
7.08346   59.816
-62.2875   60.2449
-29.4795   64.533
-20.2633   31.0852
-55.4264   59.9486
-55.1779   60.2449
29.9084   64.3331
-6.13459   60.2449
6.92968   60.2449
-62.4843   60.6737
-54.9976   60.5478
-19.3823   70.9653
29.5822   64.533
17.0439   70.9653
-5.97891   60.6737
6.75221   60.4808
-24.7481   -14.7983
-62.5863   61.1025
-54.7554   61.1025
-39.989   -43.958
5.46576   87.1667
5.46576   61.1025
5.74867   61.1025
-29.4954   64.9619
6.3234   60.8146
-62.6102   61.5313
-54.6673   61.5313
-5.68351   61.1747
-38.53   -38.3833
6.75221   87.2604
4.60812   61.5313
17.0439   70.5569
5.03694   61.5163
5.46576   61.2923
-62.614   61.9601
16.9694   -14.7983
-5.25469   61.5743
-4.82588   61.8526
29.0508   64.8642
-15.5463   26.5448
16.7675   70.9653
-5.68351   82.8703
4.17931   61.8328
4.60812   61.6901
-62.6351   62.389
-54.6569   62.389
-4.39706   62.0394
-3.96824   62.1644
-3.53942   62.2118
-3.1106   62.2216
-2.68178   62.2638
-2.25296   62.3199
13.6369   26.797
7.18103   87.1071
7.60985   86.9409
2.92124   62.389
3.32167   62.1265
3.75049   61.9604
-62.6568   62.8178
-54.733   62.8178
-1.82415   62.6595
18.4853   31.0852
-1.39533   62.8178
-8.68524   87.3882
-20.3635   31.514
-27.3512   60.6737
-62.6364   63.2466
-54.8481   63.2466
3.75049   6.25896
-1.38701   63.2466
-4.82588   67.6315
-8.25642   87.5476
10.6116   -2.05284
1.7884   63.2466
28.6219   65.3907
2.46403   62.8578
-62.555   63.6754
-54.9976   63.6754
-54.8351   63.6754
-0.966514   63.5559
-0.537695   63.6688
16.4973   71.3941
-24.1085   20.3648
-18.9769   71.8229
-4.39706   67.9636
0.748762   63.5594
1.17758   63.4519
33.0066   -14.7983
-62.4239   64.1042
28.6219   65.2139
4.60812   87.4827
-54.5382   64.1042
-0.108876   63.6869
18.4235   31.514
-62.3316   64.533
-54.1705   64.533
3.96513   6.64258
-62.3508   64.9619
4.38613   87.6892
-53.861   64.9619
-62.4182   65.3907
-42.5619   -14.3695
16.2843   71.8229
-29.8617   65.8195
-62.4445   65.8195
-53.4766   65.8195
-62.424   66.2483
-53.4051   66.2483
-62.3808   66.6771
-53.4032   66.6771
5.89458   87.3341
-53.5012   67.1059
-62.2875   67.1647
-62.1941   67.5348
-1.82415   46.0938
-53.6901   67.5348
-62.0866   67.9636
6.3234   87.3378
-29.6973   65.5025
-61.9927   68.3924
-53.7111   68.045
-18.5481   72.2518
-53.5203   68.3924
-7.39879   87.8224
-61.8587   68.8212
-6.96997   88.118
-24.6746   -14.3695
-6.96997   87.9332
-53.1083   68.8212
-61.5958   69.25
-20.5575   31.9429
-52.8535   69.25
-52.722   69.25
-61.4299   69.4441
-61.2058   69.6788
17.563   29.3699
27.9742   65.8195
-60.8712   70.1077
-52.4247   69.8339
-6.54115   88.118
-52.3141   70.1077
-60.7568   70.5365
-52.2018   70.5365
-60.7762   70.9653
-52.1017   70.9653
-60.839   71.3941
-52.0849   71.3941
-60.8759   71.8229
-52.1344   71.8229
-60.8379   72.2518
-52.2326   72.2518
-60.7753   72.6806
-52.3789   72.6806
-60.7039   73.1094
-52.4128   73.1094
-60.5722   73.5382
-18.1192   72.2197
-52.316   73.5382
-1.06246   -6.22196
-60.4227   73.967
-29.9815   66.2483
-52.2242   73.967
58.6392   73.967
4.17931   6.64258
58.6392   73.7928
59.068   73.7073
59.068   73.967
-19.9736   29.7988
16.8168   -14.3695
59.6324   73.967
-60.1434   74.3959
-60.2914   74.3959
-29.9742   66.6771
18.377   31.9429
57.9303   74.3959
58.2104   74.0499
59.4969   74.3959
-6.54115   87.9904
-60.1434   74.8012
-17.2616   72.2518
-52.4247   74.8247
-6.11233   88.118
57.6741   74.8211
33.0194   -14.3695
59.9257   74.4974
-1.39533   46.0938
60.0215   74.8247
23.9049   60.6737
-59.841   75.2535
-6.11233   87.9455
-52.0091   75.2535
57.5828   75.2651
59.9257   75.2535
60.0729   75.2535
-29.8847   67.1059
-59.2858   75.5152
-58.857   75.6296
26.9067   66.8274
-5.68351   87.8398
-51.9959   75.6823
26.7104   67.1059
-5.25469   87.8232
57.4537   75.6523
25.6202   -10.939
-0.966514   46.0938
-58.4282   75.7591
-57.9993   75.9682
-57.7939   76.1111
-51.9959   76.1111
-51.8374   76.1111
57.417   76.2944
17.4727   29.7988
-24.6859   -13.9407
59.7971   76.1111
59.9257   75.8427
3.75049   88.118
-57.5641   76.5399
-51.9959   76.5399
-51.8156   76.5399
-36.5584   62.8178
-16.959   72.2518
-29.7844   67.5348
-20.6434   32.3717
-57.5659   76.9688
-51.9959   76.9688
-51.7458   76.9688
-14.2599   18.2207
58.499   76.9687
59.068   76.7535
-57.1417   77.3976
-0.537695   46.0938
-29.6516   67.9636
-56.2841   77.3976
-55.8552   77.3976
16.1862   72.2518
-51.5671   77.3976
26.4778   67.653
57.8509   76.9665
57.6559   76.9221
58.2147   77.0574
26.3828   67.9636
-56.7129   77.767
-56.2841   77.8264
4.17931   87.8674
16.6107   -13.9407
-51.339   77.8264
-29.5167   68.3924
-55.8552   78.2552
-56.1536   78.2552
-4.39706   88.3383
-15.7881   27.2259
-51.0837   78.2552
-55.8552   78.684
-56.0111   78.684
-50.8522   78.6848
-3.96824   88.4918
16.008   72.2518
26.2886   68.3924
-20.6009   32.8005
-50.6196   79.1438
-55.8552   79.1817
-55.7498   79.5417
-50.4446   79.5818
54.351   79.5417
-17.6904   72.2557
-3.96824   67.9636
54.7799   79.5302
26.1719   68.8212
15.7574   72.6806
-55.6226   79.9705
-50.3204   79.7497
-50.1712   80.0939
53.3168   79.9705
-0.108876   46.0938
53.9222   79.6602
-29.2685   68.9632
55.2087   79.9705
1.17758   88.5469
-3.96824   67.6763
-55.48   80.3993
-50.0525   80.502
52.8925   80.4001
53.0646   80.1707
55.6375   80.0449
55.6375   80.3993
33.0529   -13.9407
-29.1148   69.25
-55.2433   80.8281
-50.0186   80.7607
-49.9448   80.9088
-26.6956   7.0714
52.7262   80.8315
55.6375   80.8281
55.8501   80.8281
-54.9976   81.2101
-42.1331   -13.878
-50.2649   81.2656
-50.2119   81.0544
-50.4188   81.2678
26.0144   69.25
52.4132   81.2504
-41.8313   -13.5119
-2.34281   47.5503
55.7415   81.2569
-54.5994   81.6858
-50.2704   81.6677
-50.5233   81.6858
52.1697   81.5924
-24.6486   -13.5119
55.2087   81.6858
-2.17717   47.4396
20.4744   -32.3799
2.03521   88.4103
-5.25469   82.9722
0.319943   46.0938
2.46403   88.3593
-49.9128   81.6727
52.2882   81.9513
2.89285   88.2723
3.32167   88.1883
25.828   69.6788
-3.53942   67.9636
-3.96824   -6.01566
-3.1106   88.5764
-28.8397   69.6938
-53.7111   82.4753
-28.5392   70.1077
-50.7094   82.5434
-2.25296   -6.50821
16.421   -13.5119
52.6041   82.2392
52.9873   82.4112
53.3792   82.545
-16.2049   73.1094
54.351   82.5434
18.3303   32.8005
54.7799   82.4176
-53.2823   82.7562
-1.82415   88.6033
-52.8535   82.9315
-26.2668   7.0714
-51.1382   82.9722
25.5905   70.1077
15.7574   73.1094
15.541   73.1094
-13.8311   18.2207
53.9222   82.6776
-28.1301   70.5365
-20.146   30.2276
-51.9959   83.0693
-15.9751   73.5279
-2.68178   55.099
-25.838   7.0714
-13.4022   18.2207
-2.25296   54.9046
17.4727   30.2276
-27.716   70.9653
-20.4469   33.2293
-1.70306   55.099
-25.4091   7.0714
-0.108876   54.8152
0.319943   54.7362
7.60985   64.8762
0.830891   55.099
2.46403   55.099
2.31805   55.099
25.1914   70.6343
33.0727   -13.5119
0.748762   46.0938
3.45031   55.099
-0.108876   88.6347
-27.5532   71.1601
-3.1106   55.4311
-1.39533   55.4041
-27.3245   71.3941
18.3568   33.2293
-0.918602   55.5278
-0.537695   55.2303
-24.9803   7.0714
17.6426   30.2276
24.7626   71.1116
2.03521   55.5278
-27.1244   71.6037
-36.9872   -52.8206
0.748762   88.5686
-3.49216   55.9567
13.5784   27.2259
-0.966514   55.9567
1.60639   55.6366
3.75049   55.6192
6.75221   49.5244
-3.89658   56.3855
-27.1244   -53.4223
4.17931   56.0988
-26.9173   71.8229
-24.4467   -13.0831
-4.72461   56.8143
-4.39706   56.6572
-26.6956   -53.5527
5.03694   56.4736
5.46576   56.5615
5.89458   56.6764
6.15593   56.8143
16.261   -13.0831
-5.25469   57.1221
-26.2668   -53.6673
33.0323   -13.0831
-41.7099   -12.6542
-5.88372   57.6719
-5.68351   57.4639
6.75221   57.4255
6.89675   57.6719
-20.2633   33.4246
-24.5515   7.0714
-6.11233   57.9971
7.07818   58.1008
-24.1227   7.0714
24.3338   71.4817
-24.2291   -12.6542
-60.1434   58.3903
-59.7146   58.3482
-59.2858   58.2741
-58.857   58.2086
-58.4282   58.2165
-57.9993   58.3032
-57.5705   58.4472
-26.6956   72.0666
-6.29885   58.5296
-25.838   -53.736
-61.2459   58.9584
-61.001   58.7228
-57.1417   58.6601
-56.7129   58.9321
-25.4091   -53.74
-6.37141   58.9584
-24.9803   -53.6634
7.18103   58.9584
-24.5515   -53.5509
-61.6744   59.3872
-61.4299   59.134
-56.2841   59.2512
-56.0779   59.3872
-6.40187   59.3872
-26.5321   72.2518
7.22186   59.3872
-62.1201   59.816
-61.8587   59.5675
-55.8552   59.5329
-24.1817   -53.392
-6.39895   59.816
-24.8893   -43.958
7.17377   59.816
-62.4323   60.2449
16.0519   -12.6542
-55.4264   59.8749
7.18103   49.5244
-6.35267   60.2449
7.01547   60.2449
-62.6032   60.6737
-54.9976   60.4256
-54.8563   60.6737
-20.335   30.6564
-6.27396   60.6737
28.1953   -53.392
6.7   60.6737
-62.7001   61.1025
-54.6871   61.1025
-6.11233   61.0257
28.6219   -53.5059
29.0508   -53.6048
23.9049   71.866
6.3234   61.0257
-15.7033   73.967
-62.7221   61.5313
29.4796   -53.664
32.9702   -12.6542
-20.0475   33.6581
-54.5642   61.5313
-5.68351   61.5313
29.9084   -53.6731
-15.5463   74.3412
30.3372   -53.6664
30.766   -53.6084
5.89458   61.3242
-62.7163   61.9601
31.1948   -53.466
-54.5688   61.9601
-4.82588   65.3907
-15.9751   27.6547
-5.25469   61.8807
18.4037   33.6581
-27.3004   61.1025
4.17931   61.9577
-0.332778   -5.79314
4.60812   61.8421
5.03694   61.7232
5.46576   61.5659
13.6133   27.6547
-62.7373   62.389
-54.5688   62.389
-19.8345   34.0024
-4.82588   62.1061
-4.39706   62.2261
-3.96824   62.2903
-3.53942   62.3115
-3.1106   62.3162
-41.689   -12.2254
-40.1088   -25.5188
-37.4161   -53.1526
23.4761   72.3633
3.21204   62.389
3.75049   62.0931
-62.7163   62.8178
23.1784   72.6806
-15.5463   74.8247
23.9049   61.1025
-2.25296   62.4874
-1.99998   62.8178
-2.10223   47.6078
-1.93561   47.8067
2.85549   62.8178
-24.0845   -12.2254
-36.9872   -53.2641
-54.7233   63.2466
15.8387   -12.2254
-1.68359   63.2466
-36.5584   -53.2739
32.968   -12.2254
15.3286   74.7863
2.47711   63.2466
-62.7163   63.3904
-62.6609   63.6754
-41.7042   -11.7966
-1.39533   63.63
-36.1296   -53.1742
22.8521   73.1094
-4.39706   -5.71297
0.319943   63.6754
-25.4091   73.5382
1.17758   63.6754
-35.7008   -53.0386
-13.1223   18.2207
2.03521   63.548
-15.5463   75.2535
-62.5259   64.1042
-54.5688   63.8515
-54.3653   64.1042
-0.966514   63.8758
-0.537695   63.9739
-0.108876   64.0049
0.319943   63.9883
0.748762   63.919
-41.616   -11.7966
1.60639   63.7074
-62.4476   64.533
22.6272   73.5382
-15.6779   28.0835
-54.0006   64.533
-62.4794   64.9619
-53.7111   64.9525
18.3971   34.0869
15.3286   75.2535
-62.5371   65.3907
-53.5192   65.3907
-62.5338   65.8195
-53.3984   65.8195
-62.4633   66.2483
-25.3351   73.967
-62.3866   66.6771
-53.3356   66.6771
-62.3328   67.1059
-53.4169   67.1059
-23.9294   -11.7966
-11.2582   49.9532
-53.5484   67.5348
-62.2073   67.9636
19.5469   20.3648
-53.547   67.9636
-62.105   68.3924
-15.2641   75.6823
-53.2823   68.3924
14.8998   75.6823
-61.8587   68.8212
-29.7764   -52.9631
13.6133   28.0835
-61.8587   68.8928
-61.5969   69.25
-52.8535   68.8622
-52.5666   69.25
15.6628   -11.7966
-61.1805   69.6788
-23.6939   7.0714
-29.2685   -53.0187
-52.3471   69.6788
22.4401   73.967
-3.53942   56.8143
-52.2021   70.1077
-60.8218   70.5365
-52.1237   70.5365
-60.8585   70.9653
-52.053   70.9653
-25.1276   74.3959
-52.0681   71.3941
-60.9964   71.8229
-52.1558   71.8229
-60.9414   72.2518
-52.2677   72.2518
-60.8759   72.6806
-52.3475   72.6806
-60.7917   73.1094
-52.4093   73.1094
29.4796   -44.1452
-52.2094   73.5382
27.3355   -29.807
58.5382   73.5382
-28.8397   -53.0534
59.068   73.3449
59.068   73.5382
22.2355   74.3959
20.0456   -53.5513
59.6676   73.5382
-60.5722   73.7327
-60.4871   73.967
-51.9959   73.7859
-24.8571   74.8247
-23.2627   7.0714
-28.4109   -53.1099
33.0026   -11.7966
58.2104   73.7784
21.9838   74.8247
59.9257   73.967
-24.5515   75.2046
-60.3689   74.3959
-51.9959   74.3959
-51.6459   74.3959
57.8103   74.3959
-23.6939   20.7936
60.2652   74.3959
-27.9821   -53.1899
-41.5084   -11.3678
-51.9959   74.8247
-27.5532   -53.2951
57.6301   74.8206
13.4479   28.0835
-23.6939   -53.1129
-0.108876   -5.59875
60.3552   74.8247
-60.1434   74.9811
-59.9533   75.2535
17.9015   -29.7169
-51.6342   75.2535
57.5893   75.27
-23.4863   -52.9631
60.3849   75.2535
-59.7146   75.4536
-59.2858   75.5813
14.6676   -52.9631
14.8998   -53.1008
-51.5748   75.6823
57.5797   75.8628
15.3286   -53.1879
-19.7564   34.5158
-15.1175   76.1111
-58.4282   75.809
-57.9993   76.0029
21.6712   75.2535
-20.4551   7.0714
-51.5671   76.1111
15.7574   -53.1711
-48.5653   -47.4214
16.1862   -53.1147
1.17758   46.0938
14.8998   76.1111
-57.7639   76.5399
-24.0974   75.6823
-51.4607   76.5399
26.4778   -53.0154
-3.96824   -10.118
59.4969   76.5399
21.3424   75.6823
59.9257   76.2887
0.135263   -5.36432
-57.7977   76.9688
-51.5671   76.9688
1.60639   46.0938
57.5111   76.7672
57.7196   76.7871
-36.9872   62.8178
16.615   -53.0431
-23.6813   -11.3678
59.068   76.8507
59.4969   76.6425
-57.5705   77.3976
-57.8062   77.3976
-51.3353   77.3976
17.0439   -52.9804
58.1936   77.0689
58.6392   77.017
19.39   20.7936
-57.6433   77.8264
-57.1417   77.8264
-15.5463   28.4819
-3.53942   67.7258
23.4761   -53.0018
-57.1417   78.0973
-56.7129   78.2324
-15.1175   76.5399
-23.7406   76.1111
23.9049   -53.0256
-50.9741   78.2646
-56.2841   78.6526
-14.7331   76.5399
15.5017   -11.3678
-56.0808   79.1128
-50.7419   78.8108
-50.6195   79.193
-19.8345   7.0714
-55.9473   79.5417
-50.5507   79.5348
14.4709   76.5399
54.351   79.3848
54.7799   79.3156
55.2087   79.3279
55.2087   79.5417
24.3338   -53.0269
24.7626   -53.0373
55.7437   79.5417
17.4727   30.6564
-55.7909   79.9705
-50.3016   79.9505
-50.4476   80.0035
32.9762   -11.3678
53.4934   79.8361
25.1914   -53.0461
-19.4057   7.0714
56.0663   79.8899
25.6202   -53.0623
26.049   -53.0868
-55.5955   80.3993
-50.2579   80.3209
-50.451   80.4715
26.4778   -53.1126
53.0769   80.3447
56.0663   80.3993
56.2839   80.3993
-55.4264   80.6757
-3.1106   56.8143
-50.3062   80.8237
26.9067   -53.158
52.9146   80.8076
56.0663   80.8281
56.2951   80.8281
-54.9976   81.2399
-14.6887   76.9688
-50.7077   81.2569
27.3355   -53.211
52.6769   81.251
-2.68178   56.8143
56.1899   81.2569
27.7643   -53.288
-41.4031   -10.939
14.0421   76.9688
-50.8513   81.6858
23.6435   61.1025
52.4795   81.6698
-3.1106   67.7594
55.6375   81.6858
-2.68178   67.9636
56.0663   81.5139
-54.5688   81.6874
-54.14   82.1146
15.3286   -10.939
-54.0049   82.1146
18.3629   34.5158
2.03521   46.0938
-51.1483   82.1146
-50.7094   82.1146
22.1897   -41.8139
52.6574   82.035
20.9032   76.2506
55.2087   82.1146
55.6375   82.1146
31.1706   -52.9631
-53.7111   82.3155
-14.2599   77.3976
-38.2737   -52.5343
-1.02691   -6.65078
-51.6951   82.5434
-51.1382   82.5434
53.0798   82.3279
-37.8449   -52.8795
-23.2651   76.6077
53.6488   82.555
-22.9507   76.9688
55.0602   82.5434
-19.8345   34.9056
-15.5463   6.98137
9.05163   47.8091
32.925   -10.939
-52.4247   82.9722
-52.4247   82.7173
9.32512   47.8091
-51.9959   82.6739
-51.5671   82.9722
20.4744   76.6804
54.351   82.7357
54.7799   82.6664
-2.25296   54.6702
17.6252   30.6564
13.4239   77.3976
-41.3159   -10.5101
2.89285   54.6702
2.50105   54.6702
2.89285   54.5235
3.10447   54.6702
-2.93094   55.099
-2.68178   54.8774
-1.82415   54.6774
-1.42701   55.099
-34.8431   -52.837
-34.4143   -52.7906
-0.537695   55.0696
-0.108876   54.7747
0.319943   54.7109
0.748762   54.9937
-36.5584   -52.8368
-33.9855   -52.7729
-33.5567   -52.7843
3.32167   54.9175
-36.1296   -52.8754
-3.28364   55.5278
-3.1106   55.3002
-33.1279   -52.7887
-0.966514   55.2888
-13.8311   77.8264
1.17758   55.2701
1.60639   55.4267
-22.5527   77.3976
-32.6991   -52.7651
3.69576   55.5278
18.3303   34.9446
-32.2702   -52.7412
-3.53942   55.8852
-31.8414   -52.7377
-31.4126   -52.7489
-4.39706   56.3855
19.2315   77.3976
-30.9838   -52.7589
-3.96824   56.2267
-30.555   -52.7962
4.17931   55.958
4.60812   56.1975
19.6168   77.1323
-30.1261   -52.8879
5.19607   56.3855
20.0456   76.9693
-5.13219   56.8143
-24.1227   -38.3833
5.46576   56.469
5.89458   56.6644
6.12985   56.8143
-5.48668   57.2431
18.3066   34.9446
6.3234   56.9527
6.60448   57.2431
-5.92495   57.6719
-5.68351   57.4252
15.0842   -10.5101
6.91284   57.6719
-6.29095   58.1008
-6.11233   57.8777
7.1211   58.1008
-60.5722   58.5296
-23.2651   -52.7889
-60.0472   58.5296
-59.7146   58.4412
-59.2858   58.3187
-58.857   58.2306
-58.4282   58.2544
-57.9993   58.333
-22.0947   77.8264
32.9704   -10.5101
-6.46345   58.5296
-0.537695   84.8088
7.18103   58.5296
-39.7068   -43.5291
-41.23   -10.0813
-61.001   58.8983
-60.5722   58.7008
14.4709   -52.5343
-57.1417   58.6938
-56.7129   58.9405
14.2726   -52.5343
-6.54115   58.9584
-22.8362   -10.4017
13.1845   77.8264
7.24868   58.9584
-61.7542   59.3872
-61.4299   59.1533
-56.2841   59.1889
17.4727   -52.9315
-22.6214   -10.0813
-6.63444   59.3872
7.26027   59.3872
-15.1175   7.0714
-62.2886   59.816
12.992   77.8264
18.8927   77.8264
-55.8552   59.4395
17.9015   -52.9076
-13.4022   77.8585
-55.3961   59.816
-6.54115   59.816
-6.68876   59.816
-5.68351   -7.0796
7.23782   59.816
-62.5275   60.2449
18.3303   -52.8779
-6.54115   60.2449
-6.68776   60.2449
-19.9936   35.3734
-21.5498   78.2077
-62.6746   60.6737
-54.9976   60.3095
-54.7779   60.6737
18.7591   -52.8595
19.1879   -52.8534
19.6168   -52.8553
6.9224   60.6737
20.0456   -52.856
-62.7749   61.1025
2.46403   46.0823
20.4744   -52.8446
-6.54115   60.8426
-14.6887   7.0714
20.9032   -52.8352
21.332   -52.8421
6.57354   61.1025
2.89285   45.7964
-62.8015   61.5313
21.7608   -52.8638
-54.4535   61.5313
-13.0078   78.2552
12.7557   78.2552
18.7591   78.1395
5.91203   61.5313
6.3234   61.2912
-62.8069   61.9601
-54.3932   61.9601
-5.68351   61.8988
22.6185   -41.8139
22.1897   -52.8987
-21.121   78.4067
17.9015   -29.3781
4.62884   61.9601
5.03694   61.8608
5.46576   61.7248
-12.9734   78.684
-62.8232   62.389
-54.4133   62.389
-5.25469   62.1253
-4.82588   62.2763
22.6185   -52.93
-3.96824   62.389
23.0473   -52.9617
31.1948   -52.5343
-3.1106   62.389
-2.68178   62.389
-1.82415   -6.52183
14.8998   -10.108
3.75049   62.2329
4.17931   62.0867
-12.549   78.684
-62.8572   62.8178
-54.5688   62.8178
-24.7365   -43.5291
23.9049   61.5313
-3.53942   62.4032
-38.1283   -52.1055
-2.68178   62.4543
-2.25296   62.6381
-41.1657   -9.6525
-22.8362   -52.3533
3.11737   62.8178
3.32167   62.5578
-62.8535   63.2466
-20.6922   78.5575
-54.5555   63.2466
18.283   35.3734
-1.89095   63.2466
-22.647   -52.1055
2.83144   63.2466
14.0825   -52.1055
-62.7732   63.6754
-54.5688   63.6754
18.6291   78.684
31.1948   -52.1055
-1.53103   63.6754
30.7872   -52.1055
-20.1844   35.8022
2.31375   63.6754
-20.1782   79.1128
18.5059   79.1128
-62.6289   64.1042
-19.9708   79.5417
-54.14   64.1042
-38.2791   -51.6767
-5.97872   7.0714
-0.966514   63.9891
-0.537695   64.0932
18.3011   79.5417
0.319943   -5.15347
0.319943   64.1042
4.17931   6.99526
0.748762   64.091
1.17758   64.0286
1.60639   63.9371
2.03521   63.8138
-62.5508   64.533
-53.7878   64.533
-0.108876   64.1368
-22.4074   -51.6794
-62.576   64.9619
17.6007   44.8074
-53.5216   64.9619
-62.6362   65.3907
-53.3659   65.3907
-62.628   65.8195
-2.25296   67.9636
-19.8097   79.9705
-53.2439   65.8195
-62.53   66.2483
-53.2823   66.2483
-53.1587   66.2483
-62.447   66.6771
-29.1229   70.1077
-53.176   66.6771
-62.441   67.1059
14.0421   -51.6767
-53.3027   67.1059
-62.2875   67.5348
-62.4477   67.5348
-19.6292   80.3993
17.9015   80.1453
-62.4193   67.9636
16.615   -43.9549
17.7124   80.3993
13.1153   -48.675
3.32167   82.8295
-53.0217   68.3924
-62.2875   68.5063
-62.1279   68.8212
-19.3577   80.8281
17.4727   80.6611
-52.6933   68.8212
-61.8587   69.1358
17.2223   80.8281
-12.0764   79.1128
-52.4247   69.25
18.397   35.8022
-61.4299   69.5563
-18.8496   81.2569
-52.2265   69.6788
16.1862   81.1336
-61.0512   70.1077
-52.1116   70.1077
-61.001   70.5365
30.8814   -51.6767
-52.0639   70.5365
-20.407   31.0852
-61.0384   70.9653
-52.0498   70.9653
-61.001   71.3941
-61.0629   71.3941
-52.1047   71.3941
-27.1871   61.9601
-61.0616   71.8229
-52.2224   71.8229
-1.39533   -6.48425
-22.3255   -51.2479
-52.2954   72.2518
-61.001   72.3968
-60.9555   72.6806
-52.2897   72.6806
-60.8562   73.1094
-52.1775   73.1094
25.6202   69.7841
-22.3564   -9.6525
59.068   73.0262
13.9469   -51.2479
59.4969   73.1094
-35.7008   -52.8952
-60.6916   73.5382
14.7311   -9.6525
16.615   80.9998
-51.853   73.5382
30.9773   -51.2479
-38.7025   -50.819
58.2104   73.4834
58.6392   73.1611
59.9257   73.2818
59.9257   73.5382
33.3389   -9.95209
-60.5722   73.8055
33.602   -9.6525
-38.4582   -50.819
-51.5671   73.967
-1.82415   67.906
57.9327   73.967
-18.5481   81.4369
60.3545   73.967
-22.3972   -50.819
-60.3644   74.3959
14.0421   -50.819
-51.3146   74.3959
13.9365   -50.819
57.7161   74.3959
-20.3389   36.231
5.46576   3.21204
60.576   74.3959
-60.2097   74.8247
-51.5671   74.8247
-51.2843   74.8247
57.6217   74.8396
60.6446   74.8247
11.0404   7.0714
-41.1026   -9.22369
25.4003   70.1077
-51.3099   75.2535
57.6   75.3071
60.6206   75.2535
-35.272   -52.9226
-59.2858   75.544
31.0278   -50.819
11.3704   79.1128
-51.2857   75.6823
57.6139   75.6447
-38.7025   -50.3902
-38.4759   -50.3902
60.3545   75.6823
60.5269   75.6823
-18.1192   81.8259
-58.4282   75.8474
-57.9993   76.1111
-17.9561   82.1146
-51.2092   76.1111
57.6792   76.2356
-22.7062   -50.3902
-39.1313   -44.3868
60.2611   76.1111
11.898   78.7292
-57.9788   76.5399
-11.687   79.4711
-36.1296   62.7014
-19.4057   40.3572
-17.6904   82.5434
59.8052   76.5399
16.8664   -43.5291
-58.0261   76.9688
-17.853   82.5434
-51.1747   76.9688
9.75394   13.0749
15.6468   82.5434
13.8995   -50.3902
59.068   76.8951
-14.2599   48.238
59.4969   76.7291
14.53   -9.22369
-28.8397   70.5154
31.0059   -50.3902
58.203   77.0132
-13.8311   48.238
-57.9993   77.6294
-27.9821   -10.0813
28.785   13.5037
-51.139   77.8264
-51.0402   77.8267
11.0404   79.3321
-41.0374   -8.79487
-23.1851   21.2224
-11.2582   79.8093
-50.9415   78.271
-57.1417   78.4439
23.2677   61.9601
-38.5417   -49.9614
23.9049   61.9601
-50.8676   78.7177
-56.2841   79.1128
11.898   7.0714
13.6133   28.5123
-22.8724   -49.9614
14.0421   -49.9614
13.8657   -49.9614
55.2087   79.0704
-21.5128   -8.79487
8.8963   79.9705
-56.0999   79.5417
-50.6477   79.4359
53.9222   79.5417
13.4614   28.5123
53.9222   79.495
54.351   79.2972
54.7799   79.1689
17.9015   80.2615
56.0663   79.3819
15.3286   83.1266
-20.446   36.6599
-17.2616   83.4758
-55.9186   79.9705
-50.6743   79.9384
-50.7108   79.6727
-50.898   79.9665
53.413   79.9702
-16.9103   83.8299
-38.581   -49.5326
-22.9689   -49.5326
56.5653   79.9705
14.8998   83.5233
-55.6502   80.3993
-50.6995   80.3616
-50.9376   80.4032
-26.2668   7.50022
53.2133   80.4231
56.4951   80.3993
56.665   80.3993
-25.838   7.50022
-55.3251   80.8281
-50.7142   80.8291
14.3171   -8.79487
53.0507   80.8189
-4.39706   65.3907
56.4951   80.8281
56.682   80.8281
-54.9976   81.1838
13.8656   -49.5326
8.60617   79.9705
-51.1358   81.2569
52.8686   81.1998
-16.4872   84.2587
-25.4091   7.50022
14.006   84.2587
14.4709   83.8698
-54.4326   81.6858
-51.1382   81.6858
9.32512   79.6624
18.7591   36.4062
52.7055   81.8139
52.6836   81.5385
-15.9751   84.6875
56.3713   81.6858
56.4951   81.4476
-54.14   81.8766
-53.7129   82.1146
-51.5671   82.1146
-16.0534   84.6875
30.7875   -49.5326
34.0239   -8.79487
-38.7025   -49.1038
52.9646   82.0388
-40.9821   -8.36605
10.1828   79.897
56.0488   82.1146
9.78422   79.9705
-53.2823   82.5434
-53.2823   82.2916
-52.8535   82.5434
-52.8535   82.3525
-52.4247   82.5434
-52.4247   82.3028
13.6133   84.601
-23.0358   -49.1038
53.4068   82.3112
10.6116   79.5949
14.0421   -49.1038
55.4744   82.5434
18.928   36.6599
-10.8293   80.1204
54.351   82.7156
54.7799   82.7506
55.2087   82.6783
-24.9803   7.50022
-2.25296   54.5841
-1.82415   54.6347
-10.8293   80.3993
13.9095   -49.1038
-10.4005   80.3993
-15.5551   85.1163
2.46403   54.4159
2.89285   54.4277
3.16896   54.6702
-2.94947   55.099
-2.68178   54.8325
-1.39533   54.9457
-2.68178   1.49677
-1.39533   67.8523
-0.963875   55.099
-0.537695   55.0015
-0.108876   54.7558
0.319943   54.6844
0.748762   54.9599
30.6972   -49.1038
2.03521   55.099
1.67914   55.099
-13.4022   48.238
3.32167   54.9548
-3.96824   65.3907
-3.39909   55.5278
14.1238   -8.36605
13.0011   85.1163
-12.9734   48.238
-38.7025   -48.675
-9.97169   80.273
-9.54288   80.3993
-4.51428   55.9567
-9.54288   80.2186
-3.96824   55.9015
-38.4942   -48.675
-20.5675   37.0887
3.75049   55.5305
4.17931   55.766
-5.59159   -4.50669
-23.0242   -48.675
4.60812   55.9567
34.1966   -8.50456
-4.82588   56.3855
-5.10906   56.3855
14.0421   -48.675
-15.0213   85.5451
5.46576   56.25
12.7557   85.3199
29.0508   -43.7232
-14.6887   85.8281
-40.9325   -7.93724
-5.25469   56.6889
5.89458   56.569
-27.1014   62.389
-5.53509   57.2431
6.3234   56.9653
6.57961   57.2431
-5.94895   57.6719
28.8022   -43.5291
6.75221   57.4557
6.89608   57.6719
-6.40148   58.1008
23.4761   62.389
7.09517   58.1008
-59.9494   58.5296
-59.7146   58.4559
-59.2858   58.3525
-58.857   58.2977
-58.4282   58.3119
-57.9993   58.3768
-57.5705   58.5296
11.898   85.974
11.9192   85.974
-6.63306   58.5296
12.3268   85.6638
7.18103   58.3894
-14.2599   86.1464
13.902   -7.93724
-61.001   58.9466
-60.5722   58.7533
-39.6012   -43.1003
9.32512   65.3907
-57.1417   58.7447
30.636   -48.675
-56.6266   58.9584
-6.76272   58.9584
7.28004   58.9584
-38.7025   -48.2461
-61.4299   59.1911
-56.2841   59.1403
-55.8552   59.37
8.2456   80.3993
-38.4658   -48.2461
-24.5515   -43.121
7.30956   59.3872
-23.037   -48.2461
-62.2875   59.7553
-61.8587   59.4116
-55.4264   59.7192
11.4692   86.2429
-6.95395   59.816
7.31956   59.816
-62.565   60.2449
-54.9976   60.2003
0.748762   -4.50669
14.0421   -48.2461
11.053   86.4028
-6.97709   60.2449
-15.4767   28.9411
-12.5446   48.238
7.29711   60.2449
-62.6932   60.6737
-54.6939   60.6737
-9.11406   80.8281
34.6254   -7.93724
30.6143   -48.2461
7.20498   60.6737
-62.7956   61.1025
-38.7025   -47.8173
-54.5688   60.9166
-54.5688   61.1025
9.22844   46.0938
-40.8797   -7.50842
-6.7399   61.1025
13.9798   -38.3833
-20.7217   37.5175
-38.5204   -47.8173
-62.8378   61.5313
-54.3369   61.5313
-6.54115   61.4556
-23.2651   -47.8173
-6.11233   61.5313
-23.1297   -47.8173
-13.2817   86.8316
6.75221   61.2077
-62.85   61.9601
-54.2688   61.9601
-6.11233   61.87
9.75394   86.6166
13.6133   28.9411
17.4727   31.0852
5.10334   61.9601
5.46576   61.8564
5.89458   61.6877
-62.867   62.389
-54.2726   62.389
-5.68351   62.1431
-5.25469   62.279
-8.85295   80.8281
-4.84126   62.389
-4.39706   62.389
30.766   -47.8173
30.5426   -47.8173
4.17931   62.2062
4.60812   62.0915
9.57148   86.8316
-62.8796   62.8178
-54.2991   62.8178
7.97421   80.8281
-4.39706   62.4772
-3.96824   62.522
-3.53942   62.5195
-3.1106   62.516
-2.68178   62.5684
-38.6051   -47.3885
10.1828   86.4539
10.6116   86.4412
3.3073   62.8178
3.75049   62.3929
-62.8736   63.2466
-54.296   63.2466
-2.25296   62.8608
-2.02665   63.2466
-23.3436   -47.3885
-20.6922   -7.84013
-62.7978   63.6754
-20.3923   -7.50842
-54.14   63.6754
-8.58332   81.2569
-1.82415   63.578
-12.9734   87.053
14.2239   -47.3885
2.55837   63.6754
2.89285   63.4163
-62.7163   63.9554
-12.6828   87.2604
-53.8198   64.1042
-1.39533   63.9092
-0.966514   64.0209
-0.966514   67.9636
-0.628457   64.1042
30.4161   -47.3885
9.32512   87.2167
1.22628   64.1042
1.60639   64.0211
2.03521   63.9071
-24.1227   7.50022
-62.6041   64.533
13.6689   -7.50842
-38.6702   -46.9597
-53.5489   64.533
-23.5193   -46.9597
-0.108876   64.188
0.319943   64.1967
0.748762   64.1632
16.7656   71.3941
-62.6289   64.9619
-53.3343   64.9619
-62.6798   65.3907
-12.1158   87.5806
34.9033   -7.50842
-53.1816   65.3907
-62.6576   65.8195
-53.0745   65.8195
-62.5737   66.2483
-53.0083   66.2483
-62.5285   66.6771
-53.0196   66.6771
-62.5616   67.1059
14.3171   -46.9597
-53.1006   67.1059
-62.5908   67.5348
-53.2823   67.5348
-53.152   67.5348
-62.5733   67.9636
-53.2823   67.9636
-53.0357   67.9636
-62.5036   68.3924
9.05075   87.6892
-13.8311   18.6495
-52.7693   68.3924
-62.2875   68.8212
-11.2582   87.7369
23.2006   62.389
30.2344   -46.9597
-10.8293   87.7511
-0.537695   67.9636
-38.6859   -46.5309
-52.2408   69.25
-61.8587   69.333
7.60985   81.2569
-61.4299   69.6788
-52.1215   69.6788
-0.108876   67.9636
-61.2146   70.1077
-52.0272   70.1077
-61.2035   70.5365
-10.4005   87.938
-8.25642   81.6641
-51.9906   70.5365
-61.1938   70.9653
0.319943   67.9636
-52.0331   70.9653
-61.159   71.3941
-52.1132   71.3941
-61.1424   71.8229
-52.23   71.8229
-61.1101   72.2518
-52.3029   72.2518
-61.001   72.6806
-10.8293   49.9532
-52.1987   72.6806
-23.7079   -46.5309
-60.8807   73.1094
14.4709   -46.5309
8.8963   87.8827
-51.9417   73.1094
30.3372   -46.5309
30.0805   -46.5309
58.6392   72.8668
59.068   72.7271
59.4969   72.7222
59.9257   72.8807
59.9257   73.1094
8.54841   88.118
-60.7054   73.5382
-5.81675   -4.07787
-9.97169   88.5469
-51.5585   73.5382
58.0002   73.5382
58.2104   73.1882
-20.3197   31.514
60.3545   73.5382
60.5362   73.5382
-10.0439   88.5469
-60.513   73.967
-51.2445   73.967
57.7931   73.967
60.7327   73.967
-60.3278   74.3959
8.03867   88.3564
-51.1382   74.3959
-21.121   45.2362
57.6763   74.3958
-38.7025   -46.1021
-2.25296   56.8143
60.7833   74.3959
19.1879   37.1357
-60.1434   74.75
-15.5033   29.3699
-23.932   -46.1021
-40.815   -7.0796
-50.9702   74.8247
57.626   74.812
60.7833   74.8247
60.8996   74.8247
-9.54288   88.9362
-59.7146   75.2535
-20.2633   7.50022
-51.1382   75.2535
-29.1439   -52.5343
57.6335   75.3271
60.7833   75.2535
6.75221   88.9197
-59.2858   75.4307
-58.857   75.6823
-58.857   75.5704
-19.9911   -7.0796
-51.1382   75.6823
-51.0027   75.6823
-27.1244   62.8178
14.4709   -46.1021
0.748762   67.9636
60.6783   75.6823
-58.4282   75.8783
-58.2514   76.1111
19.3991   37.5175
-50.9402   76.1111
57.76   76.269
57.6558   75.7973
7.18103   88.7553
60.3905   76.1111
6.3234   81.6515
-58.2128   76.5399
-51.1382   76.5399
-50.8799   76.5399
59.9257   76.5334
5.98094   81.6858
6.75221   81.6858
-58.2136   76.9688
13.4487   -7.0796
-50.929   76.9688
7.60985   88.5721
58.2326   76.9227
57.8778   76.7387
-9.11406   89.1223
58.6396   76.9246
59.068   76.8791
59.4969   76.7557
-58.1766   77.3976
-51.1382   77.3976
-50.9411   77.3976
-8.68524   89.2854
-58.1119   77.8264
-50.9512   77.8313
-57.9993   78.0847
-20.5182   7.50022
-57.5705   78.2552
-50.9688   78.2531
-57.5705   78.5131
-38.533   -45.6732
-24.1227   -45.821
-56.7129   78.684
-50.9333   78.6609
-57.1417   78.7249
5.46576   89.2896
-56.5509   79.1128
-50.7362   79.1325
-50.9304   79.0845
5.04099   89.4045
5.89458   89.1675
54.7799   79.0061
55.2087   78.9022
55.6375   78.9163
6.3234   89.0608
56.0663   79.0121
-8.25642   89.4297
13.4958   29.3699
-56.2841   79.4637
-7.82761   89.5754
-50.8143   79.516
-26.9867   62.8178
53.8324   79.5417
-7.39879   89.7161
54.351   79.1999
-19.8345   7.50022
56.4951   79.5417
56.7538   79.5417
35.0355   -7.0796
29.9084   -46.0096
-0.108876   89.5596
-51.1638   79.9674
7.18103   81.4023
53.4934   79.9513
-7.82761   81.9175
-40.7311   -6.65078
56.9562   79.9705
-55.8552   80.1359
-55.644   80.3993
17.4727   31.514
-51.2136   80.3993
53.3426   80.3844
56.9239   80.3993
0.319943   89.5095
-19.8345   -6.90528
-55.2492   80.8281
-51.1382   80.8281
-51.3497   80.8281
-2.68178   -7.0796
53.1977   80.7691
56.9239   80.8281
0.748762   89.6751
-54.9976   81.0624
-19.6   -6.65078
-7.39879   82.1087
0.925551   -4.07787
-51.5765   81.2569
4.60812   82.1146
-10.4005   49.9532
53.0472   81.1233
56.9239   81.2569
3.32167   89.782
-54.5688   81.418
17.6542   31.514
5.03694   82.1146
23.0974   62.8178
-52.0446   81.6858
-51.5671   81.6858
52.8587   81.4728
3.06738   89.8333
56.6817   81.6858
5.03694   81.9333
5.46576   81.7873
-24.5515   -45.3512
-53.7111   81.8642
-53.2823   82.1146
35.0542   -6.65078
35.1054   -6.65078
-52.8535   81.9791
-52.4247   82.1146
-52.4247   81.8469
-51.9959   82.1146
52.8807   81.759
52.7576   81.6549
53.0041   81.8734
53.2797   82.0452
3.75049   89.7051
56.3553   82.1146
-40.6601   -6.22196
-19.4057   -6.44628
53.9198   82.5439
53.8277   82.3543
4.17931   89.6158
4.60812   89.515
-11.9652   48.238
56.0663   82.3693
54.351   82.6236
54.7799   82.7272
55.2087   82.7469
55.6375   82.6343
-2.42325   54.6702
-19.193   -6.22196
13.1845   -6.22196
-1.63033   54.6702
14.6601   -45.2444
-0.167017   54.6702
-15.5463   29.7988
29.7665   -45.2444
1.17758   67.9636
0.405325   54.6702
2.03521   54.6702
1.93864   54.6702
-6.96997   89.8661
2.46403   54.2974
2.89285   54.4352
3.19765   54.6702
-2.97135   55.099
-2.68178   54.8638
-1.39533   54.8246
-0.966514   54.9863
12.962   -6.22196
-0.537695   54.8615
0.748762   54.8814
1.17758   55.0212
1.17758   55.099
1.60639   54.9615
-24.9803   -44.9013
3.32167   54.887
3.489   55.099
-6.54115   90.0013
-6.11233   90.1183
-3.53942   55.4796
-5.68351   90.2128
3.75049   55.3277
-6.54115   82.5434
-5.43347   90.2621
4.17931   55.5278
4.60812   55.4798
1.60639   67.9636
-6.54115   82.3224
-4.82588   55.9567
-5.03747   55.9567
-4.82588   55.7116
-4.39706   55.5631
-3.96824   55.5819
5.03694   55.5489
5.03694   55.9567
5.46576   55.9123
2.03521   67.9636
-0.537695   89.9069
-6.11233   82.4215
2.90893   82.9722
-5.25469   56.3683
29.7051   -44.8156
-5.37342   56.8143
5.89458   56.4584
6.18417   56.8143
-27.1244   63.2466
35.0542   -6.22196
6.56908   57.2431
35.1405   -6.22196
-5.68351   57.4194
6.75221   57.4894
-40.6798   -5.79314
-19.425   7.50022
-6.54241   58.1008
3.32167   82.4489
-6.11233   57.7893
7.06117   58.1008
2.92799   82.5434
-59.7146   58.4373
-59.2858   58.3955
-58.857   58.3779
-58.4282   58.3855
-57.9993   58.4738
1.17758   89.9336
-6.81607   58.5296
2.46403   67.9636
7.22404   58.5296
3.75049   82.5434
-60.9776   58.9584
-60.5722   58.7223
-60.1434   58.5344
-57.5705   58.6392
-57.1417   58.7821
-56.7129   58.9078
1.60639   90.0262
-6.96997   58.9584
-27.5532   -10.0813
-18.7995   -5.79314
7.32107   58.9584
-61.7986   59.3872
-61.4299   59.2264
-5.95012   -3.64905
-56.2841   59.0784
2.03521   90.0133
-55.7563   59.3872
-6.96997   59.3872
-7.08924   59.3872
7.4038   59.3872
-62.321   59.816
2.46403   89.9504
-25.246   -44.3868
-26.8737   63.2466
-55.2738   59.816
12.7122   -5.79314
-7.1521   59.816
7.48307   59.816
-62.5276   60.2449
-8.68524   14.3613
-54.8655   60.2449
-7.19055   60.2449
7.51968   60.2449
-62.6628   60.6737
-4.82588   82.9722
-6.96997   60.6737
-7.15953   60.6737
7.44963   60.6737
-62.7667   61.1025
19.6168   37.9286
14.8998   -44.786
-54.3547   61.1025
15.2113   -44.3868
-7.02742   61.1025
7.18103   61.0424
13.4081   29.7988
-62.8166   61.5313
-54.2126   61.5313
-15.5463   30.2276
-6.75088   61.5313
29.4172   -44.3868
6.3234   61.5313
-4.82588   90.3781
6.75221   61.3874
-62.8412   61.9601
-4.39706   90.44
-3.96824   90.4796
-54.1101   61.9601
-6.54115   61.7718
-6.27716   61.9601
35.0542   -5.79314
-4.82588   82.769
-4.39706   82.9722
5.89458   61.797
-3.53942   90.529
-62.8525   62.389
-54.14   62.389
-3.1106   90.5821
-2.68178   90.6085
-5.68351   62.2778
-4.39706   82.8134
-5.24497   62.389
-2.25296   90.6152
-25.3415   -43.958
4.60812   62.2166
5.03694   62.1014
5.46576   61.97
-62.8518   62.8178
-1.82415   90.5935
-54.0484   62.8178
-4.82588   62.5022
-4.39706   62.6004
-3.96824   62.6496
-3.53942   62.6515
-3.1106   62.6422
-1.39533   90.5284
-2.56138   62.8178
-3.96824   82.9722
35.1639   -5.79314
3.75049   62.5635
-62.8348   63.2466
-54.14   63.2466
-40.7618   -5.36432
-2.25296   63.098
-0.966514   90.3277
3.32167   63.0085
3.14854   63.2466
-62.7697   63.6754
-53.8263   63.6754
32.0055   -53.8208
-1.88079   63.6754
-18.5481   -5.46871
2.69798   63.6754
-62.7163   63.9114
-30.1261   -50.3902
17.0439   -43.1003
-1.82415   56.8143
-53.5569   64.1042
32.4813   -53.9003
-1.39533   63.9554
-0.966514   64.0357
32.9101   -53.9326
1.60639   64.0459
33.3389   -53.9424
2.03521   63.9538
2.46403   63.8223
-62.6235   64.533
15.4529   -43.958
-0.537695   64.1478
-0.108876   64.229
0.319943   64.2218
0.748762   64.1808
1.17758   64.1316
-62.6462   64.9619
29.0508   -43.958
12.4748   -5.36432
-53.139   64.9619
-62.6646   65.3907
-52.9856   65.3907
-62.6381   65.8195
28.6501   -43.958
-62.5835   66.2483
-3.96824   82.8196
-62.5728   66.6771
-52.8823   66.6771
-62.6188   67.1059
18.3303   -52.6241
-62.6504   67.5348
-52.9607   67.5348
-62.6395   67.9636
-37.4161   -43.7058
-52.8535   67.9636
33.7678   -53.9589
-62.5792   68.3924
34.1966   -53.9693
-62.4167   68.8212
34.6254   -53.9787
-52.4247   68.8212
-52.2603   68.8212
35.1393   -5.36432
-62.0514   69.25
-52.1206   69.25
-61.8587   69.4192
-61.5477   69.6788
-52.053   69.6788
23.0243   63.2466
-61.3251   70.1077
-15.3019   30.2276
15.5158   -43.5291
-51.9708   70.1077
-61.2993   70.5365
35.0542   -53.9858
-61.2785   70.9653
-51.9959   70.686
-52.0583   70.9653
-61.2426   71.3941
-52.1404   71.3941
-61.2181   71.8229
-52.218   71.8229
-61.1675   72.2518
-52.2185   72.2518
35.483   -53.958
35.9118   -53.9014
36.3369   -53.8213
-20.9375   45.2362
58.6392   72.5658
59.068   72.4227
-15.5463   30.6564
59.4969   72.3832
28.5507   -43.5291
-26.7397   63.6754
59.9257   72.6806
-49.3768   -53.392
-61.001   72.8212
-60.8966   73.1094
-51.9959   72.7504
-48.9941   -53.6571
-48.5653   -53.7155
-40.8466   -4.98543
58.2104   72.922
-23.5491   -36.668
60.3545   73.1094
-48.1365   -53.6809
-60.7675   73.5382
-51.5671   73.2096
-51.3252   73.5382
57.8686   73.5382
-37.3409   -43.1003
60.7833   73.5382
-47.7077   -53.6187
-25.3768   -43.1003
-47.2789   -53.5531
-51.1382   73.8508
15.5704   -43.1003
-46.8501   -53.4615
13.1845   30.6564
57.7222   73.967
-15.1916   7.50022
-0.966514   -6.41434
61.0213   73.967
-60.5722   74.0672
-60.3825   74.3959
-50.9037   74.3959
57.643   74.3959
61.0881   74.3959
-14.6887   46.5227
-60.0012   74.8247
-50.7861   74.8247
57.6154   74.8271
61.0833   74.8247
-59.7146   75.0452
-37.3888   -42.6715
-50.7731   75.2535
57.6277   75.2241
60.9959   75.2535
-59.2858   75.3138
-58.857   75.5451
-58.6655   75.6823
-18.1188   -4.9355
57.7252   75.8205
57.7374   75.6807
60.7833   75.6823
-2.68178   44.3786
-1.42898   47.9677
-58.4826   76.1111
15.7574   -42.6715
15.5841   -42.6715
-50.687   76.1111
28.6219   -43.0528
60.5354   76.1111
28.7369   -42.6715
-58.4824   76.5399
-50.7094   76.5399
-50.5727   76.5399
57.9   76.5506
25.1914   -11.3678
57.8956   76.2428
-31.8086   -53.392
2.89285   67.9636
12.2302   -4.9355
3.32167   67.9636
-3.53942   82.859
-25.3164   -42.2427
-50.6721   76.9688
58.1685   76.7101
58.6391   76.8506
59.068   76.8093
59.4969   76.7406
59.9257   76.5826
-58.4282   77.0299
-58.3   77.3976
-3.1106   82.9722
-31.4126   -53.4727
-58.1535   77.8264
-50.8886   77.8262
15.7574   -42.2427
-57.978   78.2552
-50.9601   78.2466
-57.5705   78.684
15.5714   -42.2427
-51.0216   78.6708
1.0589   -3.64905
-6.04196   -3.22023
55.6375   78.6674
28.8447   -42.2427
3.75049   67.9636
-57.1417   78.9698
4.17931   67.9636
-56.8687   79.1128
-25.3041   -41.8139
54.351   79.1128
-0.108876   82.9722
15.7574   -41.8139
54.7799   78.8631
55.2087   78.7049
56.0663   78.7641
56.4951   78.8561
56.4951   79.1128
-30.9838   -53.5406
-30.555   -53.5528
15.5823   -41.8139
28.9227   -41.8139
-51.1044   79.547
-3.96824   68.3924
-51.2832   79.5422
-37.4161   -41.7732
53.9222   79.4531
-30.1261   -53.5081
56.9239   79.5417
57.134   79.5417
-56.2841   79.607
-29.6973   -53.4252
-51.3925   79.9705
-14.6887   7.50022
53.613   79.9591
57.3088   79.9705
-55.8552   80.1078
28.229   -43.1003
38.6228   -52.5345
-14.2599   7.50022
53.4708   80.2981
57.3528   80.2527
18.8068   -53.392
1.13446   -3.22023
-55.4264   80.5438
19.1879   -53.4995
19.6168   -53.5278
-37.3682   -41.385
-51.72   80.8281
53.2725   80.8453
57.3528   80.7386
0.319943   82.9722
-54.9976   80.9141
-25.2749   -41.385
-54.5688   81.1798
20.0456   -53.4926
20.4744   -53.4116
15.7574   -41.385
-52.1724   81.2569
53.0427   81.3689
35.0306   -4.9355
57.2136   81.2569
-40.8466   -4.50669
-54.14   81.6858
-6.2043   7.50022
-53.7111   81.5525
15.5675   -41.385
-53.2823   81.6191
-52.8535   81.6858
29.9084   -53.392
-40.9154   -4.50669
23.0083   63.6754
52.968   81.5953
-13.409   18.6495
56.9239   81.6858
30.3372   -53.4258
53.1038   81.7463
-37.4161   -40.9562
-36.4677   -1.50496
53.5429   82.0583
-25.2174   -40.9562
56.6021   82.1146
30.766   -53.513
53.979   82.272
15.4222   -40.9562
54.3415   82.4732
31.1948   -53.6247
56.0663   82.5434
11.9875   -4.50669
31.6237   -53.7307
54.7799   82.6295
55.2087   82.7299
55.6375   82.6879
0.748762   82.7692
-2.41855   54.6702
-1.66152   48.0505
-1.82415   54.5599
29.0508   -41.2632
34.9199   -4.50669
-0.108876   54.5856
0.319943   54.5978
36.7467   -53.6983
-40.8466   -4.07787
2.03521   54.494
2.46403   54.3128
2.89285   54.4728
37.1767   -53.5764
-3.0946   55.099
-2.68178   54.8452
-1.39533   54.7142
-0.966514   54.8283
-40.9279   -4.07787
0.748762   54.8206
1.17758   54.9138
1.60639   54.8454
3.32167   54.7728
3.75049   55.0123
29.0508   -40.9562
29.1716   -40.9562
4.17931   55.099
-21.3488   38.3751
4.60812   55.099
1.17758   47.8685
-37.4161   -40.5274
5.14373   55.099
-6.4664   -6.22196
-4.59001   55.5278
-4.39706   55.3638
-3.96824   55.3025
0.748762   1.49677
-3.53942   55.2782
1.17758   82.9722
1.17758   82.7277
-49.625   -52.9631
5.46576   55.5278
-25.011   -40.5274
-4.98843   55.9567
-4.82588   55.748
5.69814   55.9567
1.60639   82.9722
4.60812   7.50022
16.237   -34.0951
-22.7478   21.6512
5.90938   56.3855
-5.35685   56.8143
-5.25469   56.5047
-26.6956   64.1042
-5.54172   57.2431
6.3234   56.9706
6.5835   57.2431
-20.1104   31.9429
-5.68351   57.4353
-17.1925   -4.07787
6.89852   57.6719
15.0062   -40.5274
-6.54115   58.0563
-6.11233   57.8087
-24.3815   -42.6715
-21.121   38.1311
-59.7146   58.4769
11.7414   -4.07787
-58.857   58.4711
-45.9924   -53.2175
29.4529   -40.5274
-37.4161   -40.0986
2.03521   82.5837
19.1879   21.6512
-6.96997   58.5281
7.18103   58.3035
-0.966514   2.53555
-60.8282   58.9584
-60.5722   58.7803
-60.1434   58.6017
-57.9993   58.587
-57.5705   58.6582
-57.1417   58.7914
-45.5636   -53.0978
-56.5422   58.9584
-7.12646   58.9584
7.4508   58.9584
-45.1348   -53.0186
-61.4299   59.2895
34.9298   -4.07787
-56.2841   59.0295
-55.8552   59.2286
-55.6414   59.3872
-7.23002   59.3872
2.46403   82.5486
-6.04994   -2.79141
7.61406   59.3872
6.75221   49.9532
17.7715   31.9429
-61.8587   59.5456
-55.4264   59.5894
-55.1933   59.816
-7.3026   59.816
7.60985   59.816
-40.9008   -3.64905
-62.4498   60.2449
-62.2875   59.967
-54.9976   59.9969
-54.7802   60.2449
22.9298   64.1042
-19.9163   32.3717
7.7231   60.2449
-62.6077   60.6737
3.32167   14.3142
-54.5688   60.6737
19.8328   38.3751
-44.706   -52.9631
9.21945   48.238
7.64238   60.6737
-24.79   -40.0986
-62.7019   61.1025
-54.2394   61.1025
-7.21034   61.1025
14.5953   -40.0986
-16.7923   -3.64905
-34.4143   -52.9837
-62.7626   61.5313
13.0899   31.0852
-13.8311   46.2658
29.7387   -40.0986
-54.0545   61.5313
-33.9855   -53.0157
-6.95861   61.5313
-37.4161   -39.6698
6.75405   61.5313
7.18103   61.2354
-62.7929   61.9601
-53.9462   61.9601
-2.25296   83.0287
-37.083   -39.6698
27.7643   -34.0985
27.9743   -42.6715
6.3234   61.728
-1.39533   83.0439
-62.8078   62.389
-53.8667   62.389
-6.11233   62.1934
-5.68351   62.3779
-33.5567   -53.0432
-33.1279   -53.0971
4.17931   62.389
-40.7981   -3.22023
-13.4022   46.1818
5.03694   62.1909
5.46576   62.0556
-62.8379   62.8178
-32.6991   -53.1797
-5.25469   62.4931
-4.82588   62.6397
-4.39706   62.7477
-24.6126   -39.6698
14.3004   -39.6698
-0.537695   83.0624
11.2036   -3.22023
-26.3895   64.533
-32.2702   -53.278
3.62548   62.8178
4.17931   62.4881
-62.83   63.2466
16.4536   -53.392
-53.7111   63.2466
-14.2599   48.6668
-2.68178   62.904
-2.31578   63.2466
-0.537695   -6.22196
-29.2685   -53.2379
3.21949   63.2466
-62.7762   63.6754
4.43   7.50022
-53.5479   63.6754
18.3303   -52.9631
17.8427   32.3717
18.3303   -53.1007
2.7766   63.6754
29.9297   -39.6698
-62.6872   64.1042
-53.3191   64.1042
-1.82415   63.787
-1.39533   63.9928
-37.4161   -39.241
-37.1086   -39.241
1.60639   64.0432
1.27574   64.1042
2.03521   63.9824
2.46403   63.8618
-62.6274   64.533
8.8963   7.50022
-53.2823   64.533
-53.1159   64.533
-0.537695   64.2197
-0.108876   64.2811
0.319943   64.2537
0.748762   64.2045
-24.5065   -39.241
-62.6169   64.9619
-52.9537   64.9619
-62.6114   65.3907
14.1343   -39.241
-52.8535   65.3907
20.9032   -53.3052
-62.5897   65.8195
-52.8535   65.8195
-52.708   65.8195
-62.5565   66.2483
-52.8535   66.2483
-52.6752   66.2483
-62.5585   66.6771
30.0303   -39.241
-52.685   66.6771
-62.6141   67.1059
-52.8535   67.1059
-52.7276   67.1059
-62.6505   67.5348
21.332   -53.2179
-52.716   67.5348
-62.6353   67.9636
-52.4847   67.9636
-62.5544   68.3924
21.7608   -53.1657
-52.4247   68.3924
-52.2461   68.3924
22.1897   -53.1148
-52.1095   68.8212
-62.2875   68.9174
35.0542   -3.4649
-52.0032   69.25
-61.8587   69.4054
-61.589   69.6788
17.0439   -53.4532
22.6185   -53.0617
-51.927   69.6788
-61.4299   70.0048
23.0473   -53.0343
-51.8897   70.1077
-61.3328   70.5365
-51.9037   70.5365
-61.308   70.9653
23.4761   -53.0251
-52.0598   70.9653
-61.27   71.3941
-52.1275   71.3941
-61.2371   71.8229
-52.1844   71.8229
-61.166   72.2518
23.9049   -53.04
22.8814   64.533
58.6667   72.2518
-33.1279   13.7679
59.4969   72.0626
-40.6097   -2.79141
59.9257   72.182
26.4778   -29.3781
24.3338   -53.0318
-61.062   72.6806
-51.9959   72.4163
24.7626   -53.0381
-39.609   -42.2427
-24.4582   -38.8121
17.4727   -53.4775
58.2104   72.6476
17.9015   -53.4774
60.3545   72.4604
60.3545   72.6806
25.1914   -53.0613
-15.9999   -2.79141
25.6202   -53.0735
26.049   -53.0886
26.4778   -53.1092
-51.4354   73.1094
57.9317   73.1094
26.9067   -53.1261
60.7833   73.1094
60.947   73.1094
-60.8979   73.5382
-3.53942   68.3924
-15.0297   31.514
57.7532   73.5382
14.0421   -38.892
61.1514   73.5382
-60.8131   73.967
30.1478   -38.8121
-50.9628   73.967
57.6513   73.967
-49.8518   -52.29
27.3355   -53.1436
27.7643   -53.1663
20.4744   -53.4842
-60.617   74.3959
-50.8046   74.3959
57.5988   74.3959
28.1931   -53.1891
61.3022   74.3959
-37.4161   -38.6975
10.8999   -2.79141
13.9215   -38.3833
28.6219   -53.2126
-3.1106   68.3924
-50.6481   74.8247
57.5905   74.859
61.2121   74.8247
29.0508   -53.2483
-59.7146   75.0307
18.3303   -53.4695
18.7591   -53.471
-59.2596   75.2535
29.4796   -53.2921
-50.5824   75.2535
57.6508   75.3103
29.9084   -53.3558
38.0544   -53.0582
-58.857   75.5552
-24.2933   -42.2427
35.1075   -2.79141
-50.5818   75.6823
57.8788   75.722
57.8331   75.553
60.9795   75.6823
-58.5843   76.1111
-50.4952   76.1111
60.7833   75.9484
-40.4567   -2.3626
-58.6255   76.5399
-50.4071   76.5399
58.2132   76.4893
-3.53942   46.13
57.9602   76.0518
19.6168   -53.4079
60.3545   76.3376
59.9858   76.5399
-58.589   76.9688
-50.3982   76.9688
58.6386   76.7068
59.068   76.7344
59.4969   76.7052
21.7608   -42.2427
-58.4282   77.3397
-37.8449   -38.1878
-50.7094   77.3976
-50.5544   77.3976
-58.1573   77.8264
6.48546   49.9532
-50.7877   77.8264
-57.9993   78.2293
-24.5057   -37.9545
-50.975   78.2554
-57.7637   78.684
-51.1438   78.6882
-3.15356   46.5227
-49.7583   -52.5343
13.8106   -37.9545
54.8281   78.684
55.2087   78.514
55.6375   78.4334
56.0663   78.4881
-21.5498   38.6352
-43.8483   -52.9097
-43.4195   -52.894
56.6232   78.684
-57.5705   78.8908
-42.9907   -52.8938
30.5322   -37.9545
-51.1412   79.1049
-51.3687   79.1128
-42.5619   -52.8953
54.351   79.0226
-42.1331   -52.8834
56.9239   78.8758
56.9239   79.1128
57.2181   79.1128
-57.1417   79.1715
-56.7129   79.3899
35.0817   -2.3626
-40.4586   -1.93378
1.11961   -2.79141
-41.7042   -52.8655
-19.8505   32.8005
57.3528   79.5417
-15.5463   -2.22474
-56.2841   79.6744
-38.2737   -37.6858
-51.5671   79.9705
-41.2754   -52.8484
13.2212   31.514
53.7207   79.9719
-24.6476   -37.5257
57.6339   79.9705
-55.8552   80.0251
-55.4264   80.3993
-15.3336   -1.93378
10.4036   -1.93378
-51.5671   80.3993
-40.8466   -52.8321
-40.4178   -52.813
-39.989   -52.7846
10.6116   -2.33933
-54.9976   80.6813
-39.5601   -52.7742
-38.642   -37.0969
-51.9959   80.8281
-39.1313   -52.7911
-38.7025   -52.7989
53.4324   80.7727
53.5572   80.4684
17.8238   32.8005
57.6096   80.8281
-54.5688   80.9143
-54.14   81.2569
-54.14   81.0648
-24.738   -37.0969
-53.7111   81.1836
-53.2823   81.2569
13.5352   -37.0969
-52.8535   81.2569
-38.2737   -52.7985
-37.8449   -52.7778
-37.4161   -52.7753
53.0415   81.4348
53.1915   81.1955
57.3528   81.2569
25.0703   70.5365
53.048   81.5874
-36.9872   -52.7886
57.1909   81.6858
53.1891   81.8084
53.4188   81.9422
-36.5584   -52.7979
56.9239   81.9791
-36.1296   -52.8164
53.861   82.1333
54.391   82.3532
13.6133   -37.3421
-35.7008   -52.8531
54.8867   82.5434
56.4951   82.378
56.2095   82.5434
55.2087   82.6717
55.6375   82.7153
-35.272   -52.9035
30.766   -37.3256
30.766   -37.0969
8.8963   65.8195
49.7849   86.8316
-28.8397   -52.9336
-13.8311   48.6668
48.7766   87.1496
49.2052   86.8868
49.2052   87.2604
49.634   87.2604
-22.1816   51.6685
-28.4109   -52.5343
50.1784   87.2604
48.8098   87.6979
48.5727   87.676
49.2054   87.689
49.634   87.6892
50.0628   87.6892
9.32512   7.50022
18.0918   -52.5343
38.056   -52.5362
49.1999   88.1146
49.634   88.118
49.9076   88.118
-24.5515   -36.668
48.767   88.2039
-0.537695   2.44696
-40.5228   -1.50496
9.75394   7.50022
-2.25296   54.6113
-1.82415   54.5682
-1.39533   54.6354
10.1828   7.50022
-24.7357   -36.668
10.6116   7.50022
15.3286   -53.107
-0.537695   54.6622
-0.108876   54.555
-15.1175   -1.64353
0.506707   54.6702
1.62804   54.6702
2.03521   54.4402
2.46403   54.3796
2.89285   54.5277
15.7574   -53.2573
-26.2668   64.9619
3.33837   54.6702
11.0404   7.50022
4.07204   54.6702
20.0456   -53.3604
11.4692   7.50022
4.60812   54.6702
13.422   -36.668
30.9302   -36.668
5.09488   54.6702
20.4744   -53.2784
20.9032   -53.157
-28.0694   -52.1055
18.1123   -52.1055
-3.53942   55.099
-3.1106   54.9358
-39.1313   -36.2392
-2.68178   54.7993
38.0559   -52.1055
0.748762   54.7766
1.17758   54.8459
-22.3523   22.08
-38.9151   -36.2392
5.42992   55.099
-4.50835   55.5278
37.9043   -52.1055
8.61939   65.8195
5.62441   55.5278
14.2756   -52.5343
-4.79016   55.9567
5.74563   55.9567
-4.9684   56.3855
-24.5874   -36.2392
27.9647   -42.2427
14.8998   -52.8987
21.332   -52.8388
-49.8518   -52.0279
6.1493   56.8143
-5.53065   57.2431
-5.25469   56.8156
-39.5832   -41.8139
11.898   7.50022
-19.8345   33.2293
10.1749   -1.50496
6.75221   57.3689
7.00651   57.6719
-6.59509   58.1008
13.3324   -36.2392
-21.9786   39.2328
7.18103   57.9718
31.0507   -36.2392
-27.8801   -51.6767
18.128   -51.6767
-59.2858   58.5296
-58.857   58.5296
-58.4282   58.5296
-39.1313   -35.8104
-6.96997   58.4643
7.46595   58.5296
-38.9645   -35.8104
9.32512   65.8195
-60.1434   58.7616
-59.7146   58.6584
22.8218   64.9619
37.9567   -51.6767
-58.4282   58.5921
-57.9993   58.6236
-57.5705   58.6485
-57.1417   58.7334
-56.7129   58.8803
-49.9754   -51.2479
-7.22408   58.9584
7.60985   58.8364
-27.9821   -51.2479
19.0356   22.08
-24.4548   -35.8104
-61.3071   59.3872
-61.001   59.2209
-56.2841   59.0066
-55.8552   59.1947
-27.7941   -51.2479
-7.34202   59.3872
7.79774   59.3872
18.0979   -51.2479
-61.8587   59.7268
38.0559   -51.2479
-55.4264   59.4981
-19.8971   33.2293
-7.39879   59.816
13.2774   -35.8104
31.1948   -35.9341
7.86101   59.816
-50.0049   -50.819
13.8509   -52.1055
-54.9976   59.9036
12.3268   7.50022
-7.39879   60.2449
-7.46221   60.2449
7.86321   60.2449
-62.5076   60.6737
-2.25296   46.5227
-54.3403   60.6737
-7.39879   60.6737
-7.46563   60.6737
7.76109   60.6737
-62.6132   61.1025
-54.14   60.9914
-39.1313   -35.3816
-27.7455   -50.819
-38.9636   -35.3816
-7.35798   61.1025
17.9838   -50.819
7.47866   61.1025
-24.1227   -35.3816
-24.3182   -35.3816
-53.9016   61.5313
14.0421   -52.2762
-7.13324   61.5313
7.18103   61.3627
34.9603   -1.50496
-62.7717   61.9601
-62.7163   61.5817
-53.788   61.9601
-40.5404   -1.07614
-6.71342   61.9601
-6.54115   61.9601
21.3341   -52.1055
5.87396   61.9601
6.3234   61.8023
6.75221   61.6378
-62.8399   62.389
37.9051   -50.819
31.458   -35.3816
-53.665   62.389
-26.2668   65.3907
-6.11233   62.322
-25.9696   65.3907
-50.0342   -50.3902
-38.9282   -34.9528
-24.1227   -34.9528
5.03694   62.2593
5.46576   62.1179
-62.9043   62.8178
-53.7111   62.8178
-53.5486   62.8178
-5.68351   62.493
-5.25469   62.6211
-4.82588   62.7772
-27.9821   -50.3902
-24.2707   -34.9528
-3.96824   62.8178
-3.53942   62.8178
-3.1106   62.8178
13.1056   -34.9528
3.68819   62.8178
4.17931   62.5654
4.60812   62.4082
-62.9056   63.2466
-14.6619   -1.07614
-4.39706   62.8955
-3.96824   62.9419
-3.53942   62.9608
-3.1106   62.9876
-2.68178   63.0949
9.89118   -1.07614
13.1845   -35.2682
3.26171   63.2466
-62.856   63.6754
13.6827   -51.6767
-2.25296   63.4272
-1.99507   63.6754
2.89285   63.6567
-2.68178   68.3924
-2.25296   68.3924
-62.7731   64.1042
-27.7495   -50.3902
-38.9256   -34.524
-53.072   64.1042
34.8646   -1.07614
17.9015   -50.3902
-0.966514   64.1042
-40.5113   -0.647325
-24.2663   -34.524
1.55082   64.1042
2.03521   64.0175
2.46403   63.9048
12.9396   -34.524
-62.6879   64.533
-52.8984   64.533
-0.966514   64.2189
-0.537695   64.333
-0.108876   64.3707
0.319943   64.3465
0.748762   64.2837
1.17758   64.2038
-62.624   64.9619
31.6237   -34.9352
12.7557   7.50022
-52.7468   64.9619
-62.5663   65.3907
-52.6196   65.3907
-62.5196   65.8195
-52.5358   65.8195
-62.4751   66.2483
-52.5037   66.2483
-62.4648   66.6771
-52.5059   66.6771
-62.5011   67.1059
-1.39533   56.8143
-62.5332   67.5348
31.7081   -34.524
-62.5132   67.9636
21.7608   -51.2479
-0.966514   56.8143
-52.2598   67.9636
-62.4247   68.3924
-52.0829   68.3924
-39.1313   -34.0951
-24.2553   -41.8139
-62.2043   68.8212
17.0439   -41.8139
-24.2948   -34.0951
-51.9625   68.8212
-61.8803   69.25
21.4532   -51.2479
-51.8827   69.25
13.1845   -50.819
-61.5757   69.6788
-51.8341   69.6788
13.414   -50.819
21.7608   -50.819
-51.822   70.1077
-61.3992   70.5365
-51.8851   70.5365
-61.3906   70.9653
9.60246   -0.647325
12.8443   -34.0951
-61.3215   71.3941
-28.8671   -52.1055
-61.2296   71.8229
-52.0565   71.8229
59.068   71.8229
31.7561   -34.0951
13.1845   -50.3902
59.4969   71.7634
34.7179   -0.647325
13.4593   -50.3902
-61.1157   72.2518
-1.82415   68.1641
-40.4761   -0.218506
-51.8046   72.2518
21.7608   -50.3902
58.271   72.2518
-14.2599   -0.545982
59.9257   71.8448
60.3545   72.0846
7.18103   49.9532
-50.0351   -49.9614
-61.0153   72.6806
-25.838   7.92904
-51.5671   72.6806
-27.7613   -49.9614
57.9379   72.6806
-24.1227   -33.6663
60.7833   72.4693
60.7833   72.6806
-1.82415   46.5227
-61.001   73.1094
21.4329   -50.3902
17.846   -49.9614
-24.3298   -33.6663
57.7307   73.1094
12.7896   -33.6663
13.5102   -49.9614
21.7608   -49.9614
61.2174   73.1094
-61.001   73.5382
37.6271   -49.9614
-51.1382   73.2476
-51.1382   73.5382
-50.9958   73.5382
57.6274   73.5382
-25.4091   7.92904
61.3752   73.5382
20.0456   38.8116
31.8463   -33.6663
-50.8453   73.967
57.5821   73.967
61.4444   73.967
-61.001   74.1207
-60.8887   74.3959
-1.39533   46.5227
17.7967   33.2293
-50.6815   74.3959
57.5552   74.3959
61.4469   74.3959
-60.5722   74.7149
-60.1434   74.8247
-27.9821   -49.5326
-50.5588   74.8247
57.5717   74.8258
61.3975   74.8247
-60.1434   74.9639
-59.7146   75.0904
-27.716   -49.5326
9.32512   -0.235171
-50.4698   75.2535
57.6897   75.1964
61.2121   75.2535
61.2915   75.2535
-59.2858   75.2774
-58.857   75.5882
-20.6922   44.8699
-50.4563   75.6823
17.9015   45.1748
61.0686   75.6823
-58.6809   76.1111
-50.4328   76.1111
57.9756   75.9898
58.137   76.0321
58.0178   75.7841
-0.966514   46.5227
60.7067   76.1111
-58.6691   76.5399
-50.3487   76.5399
58.2156   76.2862
-24.3476   -33.2375
58.6357   76.513
-12.9734   48.6668
-5.96104   -2.3626
-19.9944   33.6581
59.8992   76.5399
60.3545   76.3543
-58.5926   76.9688
21.3199   -49.5326
-50.2806   76.9688
-49.9344   -49.1038
59.068   76.6253
59.4969   76.6373
-27.5963   -49.1038
-58.3559   77.3976
17.9015   -49.4702
18.0237   -49.1038
-58.0938   77.8264
32.0218   -33.2375
-39.5601   -32.8087
-57.9993   78.0628
34.6254   -0.411424
-50.7094   77.8992
-12.5446   48.6668
17.8826   33.6581
55.4736   78.2552
-26.6956   -10.0813
56.0663   78.2039
-24.1227   -32.8087
-49.8518   -48.8109
-57.7905   78.684
-24.3349   -32.8087
-51.426   78.684
13.553   -49.1038
54.6632   78.684
-24.5515   7.65972
55.2087   78.3493
20.2995   39.2328
56.9239   78.5576
-20.1169   34.0869
-27.5532   -48.675
22.773   65.3907
-57.4564   79.1128
-15.3293   32.3717
54.2537   79.1128
-22.2607   39.6616
18.211   -48.675
36.7695   -48.9658
57.5995   79.1128
-57.1417   79.3577
21.2517   -49.1038
-56.6932   79.5417
-40.4178   0.210313
1.0607   -2.3626
-51.72   79.5417
53.9222   79.5417
36.5288   -48.675
57.7816   79.4721
18.9232   22.5089
32.2316   -32.8087
-56.2841   79.7029
21.2671   59.3872
-49.6411   -48.2461
-55.7443   79.9705
-39.5601   -32.3799
-27.5532   -48.2461
53.922   79.6989
2.16582   -2.79141
57.9157   79.9705
-55.4264   80.1667
20.4744   39.4058
-51.9959   80.3993
-39.3186   -32.3799
13.8043   -48.675
53.7214   80.2403
57.7816   80.3993
57.9279   80.3993
21.332   -48.675
18.4378   -48.2461
-54.5688   80.6016
-54.14   80.8281
-0.537695   46.5227
-53.7111   80.8281
-24.1227   -32.3799
-24.3039   -32.3799
-53.2823   80.7693
-52.8535   80.8281
-13.8311   -0.0721652
-52.4247   80.8281
-52.4247   80.4318
-8.68524   48.6668
18.3075   -52.1055
36.1723   -48.2461
57.8511   80.8281
-38.2737   61.1347
-15.1175   32.0615
57.6676   81.2569
12.7557   -32.3799
57.3896   81.6858
53.5382   81.9685
53.2467   81.7417
12.7874   -32.3799
-11.9847   48.6668
53.9505   82.089
32.4177   -32.3799
56.9684   82.1146
20.9032   39.5535
54.3436   82.219
54.7799   82.3875
-39.2707   -31.951
-2.25296   44.3786
56.3096   82.5434
-24.1227   -31.951
55.2087   82.5763
55.6375   82.7048
56.0663   82.659
50.0628   86.4028
21.1244   -48.675
-24.3522   -31.951
14.006   -48.2461
12.7557   -31.951
-49.4138   -47.8173
49.1994   86.6472
49.634   86.4674
50.0628   86.8316
12.8304   -31.951
50.4917   86.8316
21.332   -48.2461
32.4813   -32.0977
50.9255   86.8316
48.5575   87.403
48.7934   86.9637
50.4917   87.2604
50.9205   87.2604
-27.5532   -47.8173
9.04325   0.210313
34.4545   0.210313
-39.5601   -31.5222
50.4917   87.6892
7.60985   49.9532
-24.1227   -31.5222
-40.3169   0.639132
48.5743   88.0497
18.5722   -47.8173
-24.3393   -31.5222
12.8322   -31.5222
-13.4022   0.506024
48.8324   88.4798
49.2018   88.5255
49.631   88.5417
13.6133   32.0479
50.0604   88.4517
50.4917   88.1671
14.19   -47.8173
49.1912   88.6589
-20.6922   7.80354
20.9032   -47.8173
-26.2668   -10.0813
4.17931   54.241
28.0164   -41.8139
4.60812   54.2414
-39.3927   -31.0934
-2.38418   54.6702
-28.4278   70.9653
-1.82415   54.5475
-1.39533   54.5624
-0.966514   54.6115
-0.966514   54.6702
-0.537695   54.5836
-0.108876   54.5074
0.319943   54.5557
-24.1227   -31.0934
35.9118   -48.0094
-49.1772   -47.3885
1.60639   54.5818
2.03521   54.3914
2.46403   54.367
2.89285   54.4971
-11.2582   50.382
3.75049   54.4359
3.75049   54.6702
5.03694   54.5655
-27.5532   -47.3885
-3.96824   55.099
12.7241   -31.0934
-3.53942   54.8809
-3.1106   54.8009
-2.68178   54.7698
0.748762   54.7094
-27.2189   -47.3885
8.74475   0.639132
13.8843   32.3717
-4.20872   55.5278
-3.96824   55.1649
5.46576   55.3058
-49.9442   -51.6767
-4.50767   55.9567
18.7591   -47.3885
5.66018   55.9567
-4.82995   56.3855
34.4732   0.639132
5.89458   56.3855
5.80051   56.3855
21.332   -47.8173
32.4813   -31.2611
-5.25469   56.7485
21.332   39.5975
6.0651   56.8143
-0.108876   48.6668
35.1043   -47.3885
-5.68351   57.1072
6.3234   57.0563
6.59413   57.2431
-6.11233   57.6719
35.483   -47.6605
-21.9786   22.5444
-40.2041   1.06795
7.12158   57.6719
-48.9941   -47.1245
-6.54115   58.0407
-39.5601   -30.7351
7.43774   58.1008
14.389   -47.3885
15.3867   -19.9441
-0.108876   46.5227
-57.4931   58.5296
-7.04396   58.5296
21.7253   39.6616
7.60985   58.4225
-24.0995   -30.6646
-20.2633   7.92904
-60.5722   58.9584
12.6475   -30.6646
-60.1434   58.9363
-59.7146   58.7323
-59.2858   58.5993
-58.857   58.5711
-58.4282   58.5739
-27.1244   -46.9597
-57.1417   58.597
-56.7129   58.7857
0.319943   46.5227
-7.30037   58.9584
7.80715   58.9584
-61.001   59.3872
20.8186   -47.3885
-60.5722   59.1846
-56.2841   58.9762
-55.8552   59.1762
32.5129   -30.6646
-22.6145   40.0904
0.319943   48.5035
0.748762   48.2775
7.92303   59.3872
-39.989   -30.2358
-12.9519   1.06795
-61.4299   59.6784
21.332   -47.3885
-55.4264   59.4139
-54.9976   59.7702
0.748762   46.5227
-24.0445   -30.2358
-7.52184   59.816
7.97338   59.816
-62.2875   60.2449
-62.0791   60.2449
-61.8587   60.0176
12.6624   -30.2358
-54.5688   60.2449
32.5931   -30.2358
-7.53416   60.2449
7.96305   60.2449
-62.35   60.6737
-39.989   -29.807
-54.1455   60.6737
-7.51279   60.6737
7.84793   60.6737
-62.4961   61.1025
8.46605   1.06795
-53.9032   61.1025
-39.7327   -29.807
32.8892   -46.9416
7.60985   61.0819
14.4709   -46.9597
-62.6316   61.5313
-53.7392   61.5313
-7.39879   61.2219
-7.23769   61.5313
33.1774   -46.9597
7.04614   61.5313
-62.7708   61.9601
18.3303   45.2362
-24.0718   -29.807
33.7678   -47.0733
-53.5864   61.9601
-6.96997   61.9211
12.704   -29.807
32.6626   -29.807
5.97236   61.9601
6.3234   61.8416
6.75221   61.6895
-62.9027   62.389
-53.4472   62.389
-6.54115   62.2561
34.1966   -47.0472
34.6254   -47.2196
5.03694   62.3114
4.80279   62.389
5.46576   62.1512
-15.8602   32.8005
-62.9843   62.8178
-53.3102   62.8178
-6.11233   62.4754
-5.68351   62.6312
-24.1227   -29.3781
1.17758   46.5227
-15.5463   32.5406
-48.5653   -46.6352
3.72933   62.8178
4.17931   62.584
34.5093   1.06795
-62.9947   63.2466
12.6967   -29.3781
-53.2823   63.2466
-39.5601   -41.385
-4.82588   62.9264
-4.39706   63.0336
-3.96824   63.0789
-3.53942   63.0972
-3.1106   63.1291
20.9032   -46.9597
-2.6753   63.2466
10.1828   18.3271
-12.6672   1.49677
-62.9584   63.6754
-53.2823   63.6754
-53.0268   63.6754
-2.25296   63.5775
22.1897   39.7687
14.8998   -46.5309
2.96494   63.6754
-62.8791   64.1042
32.7324   -29.3781
-26.8551   -46.5309
-52.8316   64.1042
-5.68351   -9.6593
-1.39533   64.1042
18.9577   -46.5309
-39.5601   -28.9493
2.03521   64.1042
-5.37952   12.2172
32.0437   -46.5368
9.30344   48.6668
-24.2084   -28.9493
-62.7827   64.533
12.6858   -28.9493
-52.6749   64.533
32.4815   -46.5351
-1.05989   64.533
1.46927   -3.22023
-0.537695   64.533
-48.1365   -46.2825
0.319943   64.533
15.7574   -46.1021
32.9101   -28.9493
1.17758   64.3742
1.60639   64.295
-48.1365   -46.1021
18.148   34.0869
-62.6672   64.9619
-52.5533   64.9619
32.8078   -28.9493
-26.7429   -46.1021
-0.108876   64.6305
14.1157   32.8005
-62.5629   65.3907
-52.4287   65.3907
-62.4976   65.8195
22.6185   39.9031
8.20434   1.49677
-52.3377   65.8195
-62.4409   66.2483
-14.6887   7.92904
-52.2973   66.2483
-62.3937   66.6771
-14.6887   49.0956
-52.2598   66.6771
-62.3639   67.1059
-52.4247   67.1059
-52.2326   67.1059
31.6079   -46.1021
-52.4247   67.5348
-52.1699   67.5348
-62.2875   67.8562
-3.96824   -8.36605
20.4744   -46.1021
-52.0372   67.9636
32.0525   -46.1164
-62.1736   68.3924
-24.1227   -28.5205
22.9456   40.0904
-51.892   68.3924
-62.0219   68.8212
-51.8092   68.8212
-61.8587   69.119
34.4522   1.49677
-47.2789   -45.8046
-51.7632   69.25
-61.5686   69.6788
-51.7198   69.6788
-61.4299   70.1077
-61.4979   70.1077
-51.7241   70.1077
-29.7572   -50.3902
-61.5267   70.5365
-51.7938   70.5365
-14.2599   7.92904
-61.5179   70.9653
-51.9959   70.9653
-51.8727   70.9653
-61.4299   71.345
-13.8311   7.92904
-39.8321   1.92558
-51.8766   71.3941
-61.2621   71.8229
-21.8446   22.9377
-51.7081   71.8229
58.6392   71.8229
19.1879   -45.9736
-6.54115   -9.22369
59.068   71.5486
59.4969   71.512
59.9257   71.5706
-24.251   -25.5188
-39.989   -28.0917
60.3545   71.8229
19.3357   -45.6732
-61.0997   72.2518
-20.2652   34.5158
-51.5671   72.2518
-12.4484   1.92558
31.0377   -45.6732
57.9781   72.2518
58.2104   72.0003
-25.7851   65.8195
60.7833   72.2518
-22.8362   40.394
-61.0051   72.6806
-51.1954   72.6806
-24.308   -28.0917
57.7137   72.6806
-46.4212   -45.5238
12.7526   -28.0917
61.2121   72.6806
28.1931   -34.0951
-61.063   73.1094
32.9657   -28.0917
8.03867   1.76938
-50.9955   73.1094
57.5699   73.1094
61.4341   73.1094
-61.1444   73.5382
-50.8499   73.5382
57.4981   73.5382
61.5643   73.5382
-61.1707   73.967
-39.6828   -27.6629
57.4758   73.967
61.612   73.967
-24.1227   -27.6629
0.748762   56.8143
-24.3293   -27.6629
-50.5928   74.3959
57.4765   74.3974
61.5941   74.3959
-61.001   74.4925
-60.6632   74.8247
-45.9924   -45.4194
-50.4901   74.8247
57.5806   74.8733
61.5182   74.8247
-14.2599   49.0956
-60.1434   75.0574
30.0779   -38.3833
-59.5948   75.2535
-50.4054   75.2535
57.6538   75.1318
57.7074   75.2385
-26.8781   -45.2444
61.3752   75.2535
-59.2858   75.4159
34.3483   1.92558
-58.9846   75.6823
-50.3935   75.6823
61.2121   75.5328
19.6168   -45.3074
-39.7263   2.3544
-58.8327   76.1111
-50.3861   76.1111
60.7833   76.0497
12.9308   -27.6629
-58.7223   76.5399
22.7157   65.8195
-6.52966   7.92904
59.0711   76.4409
58.5311   76.2262
16.1862   -45.6732
59.9257   76.4789
16.5866   -45.6732
60.3545   76.347
-58.5676   76.9688
-50.2806   76.7381
-25.838   66.2483
-12.0715   2.3544
-58.4282   77.194
-58.2744   77.3976
24.7626   70.9306
23.2677   40.5192
-39.1313   -37.9545
-50.2806   77.5153
-50.4892   77.8264
18.7591   -45.7686
-57.8378   78.2552
-51.1382   78.2552
-51.1382   78.1669
30.65   -45.2444
-50.7094   78.0189
33.0363   -27.6629
55.1538   78.2552
-39.989   -27.234
55.6375   78.0585
56.0663   78.0006
56.4951   78.0644
56.4951   78.2552
56.9239   78.2368
-5.80501   -1.93378
19.1879   -45.6732
-57.7359   78.684
-51.5671   78.684
-39.6587   -27.234
-24.3831   -27.234
54.5936   78.684
54.7799   78.5092
57.3528   78.5
57.3528   78.684
-45.5636   -45.2184
-57.5705   79.0906
13.0156   -27.234
-51.5671   79.1128
-51.7988   79.1128
23.3673   40.948
54.351   78.9811
-45.1348   -44.9719
4.60812   7.92904
57.9504   79.1128
7.65346   2.3544
19.6168   -45.6732
-56.95   79.5417
33.0834   -27.234
20.0456   -45.6732
-52.027   79.5417
54.0725   79.5417
-23.6091   41.3769
-56.7129   79.6157
-56.2841   79.7176
-55.8552   79.8233
-55.4264   79.9705
-27.2814   -44.8156
-39.989   -26.8052
-52.4247   79.9705
18.7591   22.9377
-16.3307   33.2293
-51.9959   79.9705
0.967149   -1.93378
13.0389   -26.8052
33.0942   -26.8052
-54.9976   80.132
-54.9976   80.3993
34.2469   2.3544
-54.5688   80.2759
-39.7336   2.78322
17.0439   -45.4396
20.0456   -45.0087
-53.4083   80.3993
-52.8535   80.3993
1.60639   46.5227
-39.989   -26.3764
53.7323   80.4258
58.1623   80.3993
1.17758   56.8143
-53.7111   80.4346
-38.2737   61.5313
-18.9769   39.8643
58.0586   80.8281
20.4744   40.0904
1.91965   46.5227
57.8849   81.2569
53.1964   81.4959
53.3558   81.5783
53.4059   81.1179
-23.2651   41.0535
57.5685   81.6858
53.4673   81.8361
53.8644   81.9962
17.4727   -45.3636
17.9015   -45.2444
54.3488   82.135
57.3528   81.9012
-11.6717   2.78322
54.7806   82.303
23.3731   41.3769
21.111   -44.6458
30.3372   -45.0106
29.9403   -44.8156
56.3787   82.5434
56.9239   82.2662
55.6375   82.646
56.0663   82.6627
-44.706   -44.7433
49.4759   86.3917
7.34446   2.78322
50.0622   86.1285
-44.2771   -44.5576
50.4917   86.4028
16.1862   -33.6663
50.9205   86.4028
51.3493   86.3859
-39.7105   -36.2392
34.1437   2.78322
48.9629   86.8358
49.2368   86.5861
51.3493   86.8316
51.6158   86.8316
48.6708   87.2787
48.7884   87.0464
51.3493   87.2604
51.6407   87.2604
48.8325   88.4057
2.03521   64.533
50.9205   87.6892
-43.9934   -44.3868
51.465   87.6892
33.1464   -49.8482
48.6211   87.8354
-27.9821   -44.3868
51.0536   88.118
-27.5687   -44.3868
33.5769   -50.3416
-39.7531   3.21204
20.4744   -44.7119
50.4921   88.4834
-5.25469   -9.6525
33.5551   -50.5425
49.2251   88.6622
49.6698   88.6897
50.1013   88.6484
20.9182   -44.4248
3.74879   54.2414
21.186   -44.3849
4.17931   54.079
4.60812   54.1601
1.60639   56.8143
-2.58283   54.6702
-2.25296   54.6216
-1.82415   54.5476
-1.39533   54.5531
-0.966514   54.5784
-0.537695   54.5533
-0.108876   54.4819
0.319943   54.5258
0.748762   54.6361
28.9664   -44.3868
29.4796   -44.6201
1.17758   54.6702
1.60639   54.499
2.03521   54.3458
2.46403   54.3524
2.89285   54.4028
3.32167   54.4134
-11.687   55.099
4.90188   54.6702
-3.6816   55.099
16.9279   -41.385
-3.1106   54.7171
-24.609   -26.3764
13.0663   -26.3764
-24.1227   41.6507
-4.05061   55.5278
-11.4813   3.21204
5.03694   55.2417
-43.4195   -43.958
33.076   -26.3764
-39.989   -25.9476
-4.30953   55.9567
5.46576   55.9567
5.27742   55.9567
-39.7085   -25.9476
-4.82588   56.3122
23.2966   41.8057
-3.53942   65.3907
5.52835   56.3855
-5.68351   56.8143
-43.2793   -43.958
6.89159   3.21204
-5.25469   56.4668
-24.7214   -25.9476
-27.8009   -43.958
-13.4022   48.7519
-6.15856   57.2431
33.0635   -25.9476
5.89458   56.8954
6.3234   57.1267
-1.82415   44.3786
-6.33615   57.6719
6.75221   57.4033
7.18103   57.633
-12.2878   -1.50496
-39.679   -25.5188
-6.64187   58.1008
-12.9734   49.0304
19.6168   -45.2444
21.3554   -43.958
-24.5515   -25.5188
-58.4282   58.4781
-57.9993   58.4514
-57.9993   58.5296
-57.5705   58.4031
-57.1417   58.4766
-25.6211   42.2345
34.0365   3.21204
26.4778   -43.958
-6.96997   58.4262
19.6168   -39.6698
7.7982   58.5296
20.0456   -39.6698
-39.6908   3.64086
-59.7146   58.8396
-59.2858   58.6588
-58.857   58.5316
-56.7129   58.6994
-56.2841   58.9176
20.4744   -39.6698
-24.7924   -25.5188
6.3234   7.92904
7.92655   58.9584
-60.7072   59.3872
-21.0437   45.665
-60.1434   59.0942
-55.8552   59.1363
14.1907   33.2293
13.1845   -25.5188
-55.3435   59.3872
-7.50964   59.3872
30.766   -1.07614
33.0743   -25.5188
27.3355   -44.0247
21.7608   -39.6698
-61.001   59.5771
-54.9976   59.6335
17.4727   80.7279
-7.58526   59.816
8.03867   59.4628
27.7643   -44.0971
8.08133   59.816
-61.8732   60.2449
22.1897   -39.6698
-61.4299   59.8226
-54.5688   59.9828
-54.3038   60.2449
-7.60626   60.2449
8.03867   60.2449
28.1931   -44.1561
28.6219   -44.2388
-62.178   60.6737
-28.6271   -51.6767
-42.9907   -43.7504
-53.9623   60.6737
-7.59147   60.6737
-42.5619   -43.5291
7.93559   60.6737
-62.408   61.1025
-39.4492   -40.9562
-42.6468   -43.5291
-7.54116   61.1025
-24.5515   -25.09
5.03694   3.38978
-62.603   61.5313
13.329   -25.09
33.0896   -25.09
-53.5646   61.5313
19.1879   -39.241
19.4385   -39.241
7.18103   61.5053
-3.1106   1.92558
7.60985   61.1744
-24.1227   -41.3351
-62.7163   61.773
-53.4054   61.9601
-39.7139   -24.6611
-7.12682   61.9601
6.3234   61.8774
-27.9821   -43.5291
6.75221   61.7257
-62.9709   62.389
-53.2823   62.267
-27.7369   -43.5291
-24.5515   -24.6611
5.89458   3.25851
-6.65274   62.389
-24.9409   -24.6611
21.7608   -43.7865
2.03521   56.8143
5.46576   62.2194
5.89458   62.0524
-63.0228   62.8178
13.4646   -24.6611
-53.0814   62.8178
22.0736   -43.5291
-6.11233   62.6801
33.082   -24.6611
-5.70998   62.8178
-5.25469   62.8178
23.4761   -43.5291
-39.7359   -24.2323
4.17931   62.6262
4.60812   62.5124
-63.021   63.2466
-52.9487   63.2466
21.332   -39.3194
-5.25469   62.9883
-4.82588   63.1004
6.3234   3.31241
-24.9803   41.9757
0.319943   68.3924
-3.96824   83.401
-12.5446   49.0956
24.3338   -43.6399
3.32167   63.2466
3.47171   63.2466
3.75049   62.8913
-62.9969   63.6754
0.748762   68.3924
-24.9974   -24.2323
-52.7958   63.6754
-3.1106   63.2604
-2.68178   63.4326
-2.49433   63.6754
-16.5313   34.0869
24.7626   -43.6964
25.1914   -43.757
-62.926   64.1042
-52.6488   64.1042
25.6202   -43.732
-2.22329   64.1042
-1.82415   64.1042
2.46403   64.1042
33.0384   -24.2323
2.98809   64.1042
-62.815   64.533
-52.4985   64.533
-1.82415   64.533
26.049   -43.7208
-1.39533   64.533
0.748762   64.533
30.5979   -1.07614
1.60639   64.533
2.03521   64.533
26.4778   -43.7427
26.9067   -43.9084
8.46749   7.92904
-39.6768   -23.8035
-62.6819   64.9619
-6.37784   -6.65078
-52.4247   64.9619
-42.1331   -43.2332
-1.82415   64.7707
33.9088   3.64086
-25.0604   -23.8035
-0.966514   64.9619
-0.537695   64.9619
-0.108876   64.9619
0.319943   64.9619
0.748762   64.9619
1.17758   64.9619
1.60639   64.9619
22.1897   -39.241
-5.61676   -1.50496
-24.5515   41.8173
-62.5757   65.3907
22.6185   -39.283
-52.2546   65.3907
-1.39533   65.1394
-24.5515   -23.8035
0.795964   -1.50496
23.4761   -39.241
23.0532   -39.241
18.7591   -38.8121
0.319943   65.2696
0.748762   65.1897
-41.8042   -43.1003
-21.9076   23.3665
2.03521   64.976
-62.5105   65.8195
-52.1717   65.8195
-0.537695   65.4026
-62.4596   66.2483
-52.1086   66.2483
-62.3663   66.6771
-52.0476   66.6771
-62.2875   66.965
13.6133   -23.8035
8.8963   7.92904
-39.5601   4.03785
9.32512   46.2942
-62.1652   67.5348
-51.9959   67.1691
-27.5532   -43.1576
-51.9431   67.5348
-62.1002   67.9636
-12.1158   49.0956
-51.8353   67.9636
-62.048   68.3924
-51.7348   68.3924
9.32512   7.92904
-51.6666   68.8212
-61.8587   68.9971
-61.7501   69.25
-51.6131   69.25
-61.5825   69.6788
23.1548   42.2345
-61.5288   70.1077
14.0421   34.0869
-61.5477   70.5365
-51.6649   70.5365
-61.5295   70.9653
-51.6728   70.9653
-5.39046   -1.07614
-61.4259   71.3941
23.4761   -38.8996
-11.2582   3.74456
22.6185   -43.3184
22.61   66.2483
59.4969   71.2304
4.60812   14.3613
59.9257   71.2926
23.0473   -43.2809
-25.0808   -23.3747
-61.2429   71.8229
-51.5671   71.43
23.4761   -43.3715
-51.4169   71.8229
-23.8075   -40.9562
58.0734   71.8229
23.9049   -43.5284
58.6392   71.4245
60.3545   71.4733
60.7833   71.782
9.75394   7.92904
13.8866   -23.3747
-61.0721   72.2518
-41.2754   -42.8124
57.7816   72.2518
32.9245   -23.3747
-5.92047   -1.93378
18.3303   34.3013
61.2121   72.2518
23.9049   -38.8121
-61.0127   72.6806
-41.036   -42.6715
-25.1397   -22.9459
-51.034   72.6806
57.548   72.6806
61.4598   72.6806
-61.0949   73.1094
-50.8676   73.1094
57.4323   73.1094
61.6279   73.1094
-61.1786   73.5382
18.7591   -38.3833
19.0459   -38.3833
-50.7052   73.5382
-27.5532   -42.6715
-24.5515   -22.9459
3.58918   4.06968
61.7201   73.5382
-61.1964   73.967
-50.7094   73.967
-50.573   73.967
57.3839   73.967
13.916   34.0869
61.7315   73.967
-61.084   74.3959
-50.4674   74.3959
57.4268   74.3961
-10.8293   50.382
61.6894   74.3959
-40.4178   -42.3578
4.17931   3.75356
-50.403   74.8247
57.4821   74.7839
14.0421   -22.9459
61.6008   74.8247
16.6107   -40.9562
-60.1434   75.0699
-16.404   34.4392
32.9163   -22.9459
-50.3455   75.2535
57.7126   75.232
57.6266   75.061
61.4121   75.2535
-59.7146   75.2849
23.9049   -38.3833
-59.2858   75.6823
-50.3347   75.6823
10.1828   7.92904
61.1088   75.6823
-39.989   -42.1111
-59.1041   76.1111
-39.5601   -41.8471
-50.3273   76.1111
58.5604   76.0854
10.6116   7.92904
58.4199   75.933
10.9279   7.92904
60.6638   76.1111
-58.857   76.5399
-27.1244   -42.1915
-50.3147   76.5399
59.0649   76.2927
-39.6015   -22.517
59.4981   76.4214
59.9257   76.3921
60.3545   76.2878
-27.1244   -41.8139
-58.6918   76.9688
-24.9803   -22.517
18.5723   23.3665
-58.4282   77.2424
33.7336   4.06968
1.17758   68.3924
-38.7025   -38.1755
-50.3546   77.3976
14.2377   -22.517
-57.9993   77.8264
-57.9441   77.8264
-50.5953   77.8264
23.7917   -37.9545
32.9111   -22.517
56.0663   77.8064
-39.6107   -22.0882
56.4951   77.8264
-39.3574   4.4985
-57.7371   78.2552
-51.1382   78.2389
-22.0405   23.7953
-25.838   42.3665
-10.8293   4.10064
55.2087   78.113
55.6375   77.9114
0.474719   -1.07614
57.3528   78.1062
-39.0377   -41.385
-25.4091   -22.0882
23.0473   42.6633
-10.4005   4.23602
-51.7444   78.684
54.5408   78.684
54.7799   78.4192
18.507   34.5158
57.7816   78.684
58.0086   78.684
-26.6956   -41.5906
-57.4247   79.1128
-26.6956   -41.385
-14.2599   19.0783
-52.0863   79.1128
54.2579   79.1128
-38.7025   -40.9562
58.2104   79.002
24.1526   -48.675
-9.97169   4.37666
-57.1417   79.4493
-18.9769   80.9185
-52.4247   79.5417
14.339   -22.0882
-26.2668   -41.2363
54.1196   79.5421
58.2104   79.5417
58.4186   79.5417
-56.7129   79.6468
-56.2841   79.7357
-55.8552   79.7892
-55.4264   79.8218
-54.9976   79.9705
-26.2668   -40.9562
18.3303   45.5785
19.1879   -37.5257
-53.2823   79.9587
1.60639   68.3924
-52.8535   79.9705
-25.2441   66.6771
53.9191   79.966
53.9834   79.999
58.2104   79.9705
58.4468   79.9705
32.8572   -22.0882
-54.14   80.3993
-54.14   80.0759
-4.23671   -5.79314
-4.82588   -9.84363
-38.722   -40.5274
-38.2737   -40.5274
2.89285   4.4985
58.3954   80.3993
37.734   61.5313
2.46403   56.8143
-25.838   -40.5274
58.2104   80.9561
58.0562   81.2569
-20.4356   34.9446
57.7419   81.6858
53.8647   81.9022
53.5809   81.7936
54.321   82.0457
-26.4447   43.0921
-38.7025   -40.0986
57.2464   82.1146
54.7808   82.1878
55.2087   82.3781
23.9049   -37.5257
56.4951   82.5081
-25.9285   -21.6594
56.9239   82.3157
55.6375   82.5569
56.0663   82.6145
-26.2668   42.7572
-25.4091   -21.6594
50.0706   85.9192
50.4916   85.8073
50.4917   85.974
50.9205   85.7687
50.9205   85.974
51.3493   85.8965
14.4709   -21.7912
18.4304   23.7953
49.382   86.4223
49.6594   86.185
11.4692   7.92904
51.7781   86.4028
-25.4091   -40.0986
22.4206   66.6771
49.1836   86.6969
28.1931   -41.2464
52.1792   86.8316
-39.0048   -39.6698
48.9233   87.1474
-0.108876   48.7308
52.1   87.2604
33.1293   -49.9965
48.7775   87.5846
-4.82588   -9.6525
-24.9641   -39.6698
51.8775   87.6892
3.32167   4.20938
-39.2947   -39.241
48.8941   88.0923
32.788   -21.6594
51.4519   88.118
21.7608   15.2189
32.9862   -49.6808
-39.5601   -21.588
24.3338   -37.5257
49.2024   88.4883
-39.5601   -21.2306
33.478   4.4985
50.9205   88.4377
11.898   7.92904
49.6149   88.6735
50.0191   88.7134
50.4882   88.6267
-24.7389   -39.241
3.75049   54.1236
4.17931   54.153
22.9113   43.0921
4.36229   54.2414
26.9067   -53.0251
-35.272   63.1383
-6.34452   13.0749
19.1879   -37.0969
-2.77184   54.6702
-25.838   -21.2306
-2.25296   54.5695
-1.82415   54.4914
-1.39533   54.4985
-0.966514   54.5382
-0.537695   54.5123
-0.108876   54.4576
0.319943   54.5006
0.748762   54.5973
1.17758   54.5861
1.60639   54.4654
2.03521   54.3281
2.46403   54.3292
2.89285   54.3487
3.32167   54.2642
4.60812   54.6702
1.17758   1.92558
-25.4091   -21.2306
-3.42484   55.099
-3.1106   54.7736
19.6168   -37.0969
2.03521   68.3924
32.6743   -21.2306
-3.79973   55.5278
32.4813   -19.9441
4.60812   55.1101
4.78499   55.5278
-39.1313   4.89481
-35.7008   -0.647325
-25.4091   67.1059
-24.5515   -38.8121
-9.54288   4.58133
-5.68351   56.3855
-3.96824   83.1411
-5.68351   56.1092
-9.11406   4.81731
-39.6406   -38.3833
-4.82588   56.1738
-4.39706   56.0869
5.03694   56.1791
5.16407   56.3855
-22.0902   24.2241
-6.11233   56.8143
-6.26887   56.8143
23.8686   -37.0969
5.46576   56.6663
5.73306   56.8143
-6.34572   57.2431
28.3626   -40.9562
18.3303   -51.6767
6.53561   57.2431
-39.5601   -40.5274
6.75221   57.385
-39.5601   -38.68
7.28255   57.6719
-6.67091   58.1008
-6.54115   57.881
7.60985   57.9942
7.60985   58.1008
-24.3203   -38.3833
-39.7078   -37.9545
-58.4282   58.4824
-57.9993   58.4096
-57.5705   58.3918
-39.2796   -20.8018
-57.0416   58.5296
-24.1227   -37.9803
-6.96997   58.4086
7.85277   58.5296
-59.8135   58.9584
1.86169   4.92731
-59.2858   58.7122
-58.857   58.5788
-56.7129   58.6687
-14.6887   49.5244
-56.129   58.9584
-7.39879   58.9584
-26.2668   -20.8018
-7.39879   58.8873
7.9762   58.9584
13.5624   34.5158
24.3338   -37.0969
-60.1434   59.1598
-55.8552   59.0911
-55.4264   59.2616
-39.3694   -40.5274
-7.58421   59.3872
-39.7123   -37.5257
-23.7632   -37.5257
8.08915   59.3872
29.4796   -31.951
-61.001   59.6584
-60.5722   59.4102
-54.9976   59.5172
-16.072   34.9446
-7.65158   59.816
8.15329   59.816
-39.5601   -37.0969
-61.8427   60.2449
-61.4299   59.8606
2.46403   4.63378
19.1879   -36.668
-7.68615   60.2449
8.14374   60.2449
-6.65515   -9.22369
19.6168   -36.668
2.46403   68.3924
15.1461   -20.8018
-7.6886   60.6737
32.5463   -20.8018
13.1925   34.9446
-62.4258   61.1025
-62.2875   60.8477
-39.6781   -37.0969
-53.7111   61.1025
-53.5643   61.1025
-7.65218   61.1025
12.7557   7.92904
-62.6217   61.5313
-53.3994   61.5313
-7.39879   61.5313
-7.57184   61.5313
20.0456   -36.668
2.89285   68.3924
7.60985   61.2456
-62.8217   61.9601
33.2408   4.92731
-53.2823   61.797
13.1845   7.92904
-23.4486   -37.0969
-19.5428   40.948
-7.37382   61.9601
-39.5601   -36.668
-3.1106   65.3907
6.75221   61.7819
7.18103   61.5739
-62.95   62.389
-53.033   62.389
-6.96997   62.389
3.32167   68.3924
5.03694   62.389
5.40928   62.389
-26.2668   -20.373
5.89458   62.1992
6.3234   61.9684
-63.0044   62.8178
-39.7518   -36.668
-26.4842   43.5209
-6.54115   62.7065
-23.2651   -36.668
15.3837   -20.373
23.0473   43.5209
4.04986   62.8178
4.60812   62.6017
5.03694   62.5082
-63.015   63.2466
32.4813   -20.373
-39.989   -36.2392
-52.7566   63.2466
-6.11233   62.9045
-5.68351   63.0719
-14.1295   49.5244
-8.68524   5.06137
-13.8311   49.1249
-0.955408   -6.22196
-3.96824   63.2466
-3.53942   63.2466
-39.1488   -19.9441
-27.9821   71.2463
-62.9892   63.6754
-52.6156   63.6754
-4.82588   63.2849
-4.39706   63.3274
-3.96824   63.3438
-3.53942   63.3594
-3.1106   63.4129
-26.9223   -19.9441
-23.3526   -40.5274
3.32167   63.6754
3.51602   63.6754
-62.9155   64.1042
-52.4786   64.1042
-2.68178   63.7281
-2.48855   64.1042
23.8937   -36.668
-23.1233   -36.2392
3.40934   64.1042
-62.7975   64.533
24.7626   -36.2392
24.4619   -36.2392
-52.3349   64.533
-2.25296   64.533
15.4641   -19.9441
2.89285   64.533
3.30511   64.533
24.3338   -36.668
-62.7163   64.8025
-8.25642   5.35613
-52.1859   64.9619
24.7626   -36.668
-2.03325   64.9619
25.1914   -36.5601
2.46403   64.9619
25.1914   -36.2392
3.05526   64.9619
-62.5547   65.3907
-52.0802   65.3907
-1.82415   65.2476
-1.63141   65.3907
25.6202   -36.4392
-0.966514   65.3907
-0.108876   65.3907
25.6202   -36.2392
22.1897   67.0363
1.17758   65.3907
1.60639   65.3907
2.03521   65.3907
2.46403   65.3907
32.289   -19.9441
2.89285   56.8143
-62.4952   65.8195
19.6168   -36.2392
-1.39533   65.5548
-0.966514   65.6915
-3.96824   -5.95509
20.0456   -36.2392
20.4744   -36.4058
-39.1313   -19.5153
12.8867   35.3734
0.748762   65.7211
1.17758   65.7148
1.60639   65.6699
-23.6939   -25.5188
-39.989   -35.8104
-62.4445   66.2483
-26.6956   -19.5153
-51.9959   66.2483
-40.1981   -35.8104
23.9049   -36.2392
-23.2651   -35.8104
3.75049   68.3924
-51.8172   66.6771
-62.2875   66.7872
-62.1757   67.1059
23.6081   -36.2392
-51.757   67.1059
-62.0959   67.5348
-51.7255   67.5348
-62.0776   67.9636
-51.6462   67.9636
-62.0327   68.3924
24.3338   -36.2392
10.1828   13.0749
-51.5667   68.3924
-61.9482   68.8212
-51.5671   68.8212
-23.0152   -35.8104
-61.8587   69.0689
1.17758   5.23903
-25.838   8.35785
-51.4483   69.25
-61.6092   69.6788
-51.5671   69.6788
-51.4179   69.6788
-61.491   70.1077
-51.5671   70.1077
-51.4178   70.1077
-61.4382   70.5365
19.1052   -35.8104
-51.4829   70.5365
-26.2668   -19.5153
1.60639   5.04246
-61.3967   70.9653
-51.5671   70.9653
33.1515   5.35613
-61.2975   71.3941
20.0456   -35.8104
-51.3319   71.3941
-3.96824   68.8212
58.2487   71.3941
58.6392   71.1663
59.068   71.0103
59.4969   70.9809
59.9257   71.0379
60.3545   71.1807
-26.3804   43.9498
-39.1313   -19.0865
-61.1419   71.8229
20.4744   -35.8104
20.9032   -36.0714
20.9032   -35.8104
60.7833   71.4362
19.6168   -36.1134
21.332   -35.8725
-61.001   72.2518
-38.7025   5.40826
-27.1244   -19.0865
-51.1382   72.2518
-51.0005   72.2518
57.5416   72.2518
-5.11327   -0.647325
-38.3766   5.78495
61.488   72.2518
-3.53942   68.8212
-60.9709   72.6806
-50.8533   72.6806
57.3712   72.6806
61.6409   72.5921
-2.68178   65.3907
-26.6956   -19.0865
-61.0614   73.1094
15.7574   -19.3117
22.6185   -35.8394
-50.7094   73.1094
0.0965463   -0.647325
-7.39879   5.54569
20.0456   -36.1856
20.4744   -36.0875
23.0473   -35.8104
61.7938   73.1094
-61.1289   73.5382
-50.5481   73.5382
-24.9803   67.5348
57.3022   73.5382
61.8503   73.5382
-61.1116   73.967
-50.4443   73.967
-3.1106   68.8212
57.3258   73.967
61.832   73.967
-12.5446   49.4545
-38.7025   -18.7622
-60.9342   74.3959
-50.3872   74.3959
-15.5463   35.5634
57.4139   74.3959
61.7619   74.3959
-4.39706   -9.85592
-60.5722   74.8247
20.9282   -35.8104
-50.3569   74.8247
57.5559   74.8354
23.0473   -36.0709
23.4761   -35.8104
-60.1434   75.0144
-59.8252   75.2535
-50.3093   75.2535
57.6929   75.1751
57.8114   75.3111
19.6168   -44.5167
57.9472   75.2696
61.6409   74.8295
61.4169   75.2535
13.9289   -37.9545
-59.5365   75.6823
-50.2834   75.6823
61.2121   75.5418
24.2007   -35.8104
-6.96997   5.78495
-8.68524   14.7901
-50.3187   76.1111
58.9116   76.0916
58.3691   75.7722
60.7833   76.0053
-25.3093   8.35785
-59.2858   76.4836
18.1925   24.2241
-50.3678   76.5399
-15.1175   46.9515
59.4936   76.2879
59.9257   76.3237
60.3545   76.2341
-27.5532   -18.6577
-58.9163   76.9688
-50.2806   76.9688
-50.3686   76.9688
-15.3435   35.8022
-58.4282   77.3316
-13.7349   19.0783
-50.5009   77.3976
-57.9993   77.7196
26.049   -35.8104
12.7557   35.8022
-50.7094   77.7088
10.6116   18.8877
16.1862   -18.956
-40.3102   -35.3816
55.6375   77.761
56.0663   77.5986
56.4951   77.5426
56.9239   77.5486
56.9239   77.8264
57.3528   77.6253
-3.5312   5.78495
-22.9493   -35.3816
18.7591   -35.3816
-51.1382   78.1368
-3.1106   5.63693
54.8469   78.2552
55.2087   77.9967
57.7816   78.069
57.7816   78.2552
-20.6922   8.35785
-57.5705   78.3791
-57.5705   78.684
-57.4174   78.684
-51.5671   78.3866
-3.53942   2.3544
54.5168   78.684
-26.2668   44.3786
9.75394   49.5244
21.2592   -35.3816
58.364   78.684
24.3338   -35.3816
16.6909   -18.6577
-52.4247   79.073
4.00105   8.78667
-51.9959   78.7568
30.2814   -37.9545
54.351   78.9739
58.5638   79.1128
-57.1417   79.2501
31.6237   -18.9237
-52.8535   79.5417
26.4778   -35.3816
23.9049   -35.8104
54.17   79.5402
-15.1175   36.1873
9.56328   49.5244
58.6821   79.5417
-56.7129   79.5937
-56.2841   79.7091
-55.8552   79.765
-55.4264   79.7646
-54.9976   79.7371
-54.5688   79.9705
-54.5688   79.7292
26.9067   -35.3816
-54.14   79.7538
-53.7111   79.9705
-53.7111   79.683
24.3338   -35.8104
54.0876   79.9675
58.6392   79.9705
-28.4109   -18.2289
53.8591   80.5287
53.9788   80.4332
-2.68178   5.54949
58.5967   80.3993
10.1828   49.5244
38.0559   61.2271
58.4531   80.8281
-40.3461   -34.9528
-2.68178   68.8212
53.5472   81.4809
-22.8757   -34.9528
53.7044   81.0739
-27.9821   -18.2289
57.8806   81.6858
58.2104   81.2663
53.8735   81.652
54.2881   81.9304
-27.9821   -18.4855
54.771   82.0818
-2.25296   5.52326
20.4744   -35.3816
20.9032   -35.3816
10.6116   49.5244
55.2087   82.2577
-1.82415   5.53717
55.6375   82.4291
17.9015   -35.1197
56.0663   82.5009
56.4951   82.4665
56.9239   82.3559
57.3528   82.1226
50.9211   85.5453
17.0439   -18.2289
23.1339   44.3786
18.3303   -34.9528
51.3493   85.5451
-20.2633   8.35785
49.8212   86.0436
50.1045   85.7768
50.4947   85.5643
30.766   -18.2649
51.7781   85.974
21.332   -34.9528
21.7608   -35.0092
52.4014   85.974
49.5126   86.4154
1.17758   1.06795
52.2069   86.4028
52.6231   86.4028
12.7557   36.231
22.1897   -34.9684
21.332   -35.3816
52.6358   86.7687
21.7608   -35.7577
21.7608   -35.3816
49.155   87.3493
49.2413   86.9187
18.7591   45.665
52.5014   87.2604
-39.5601   -19.5153
22.6185   -34.9528
49.0313   87.6857
22.1897   -35.3816
22.1897   -35.7648
12.477   36.231
51.7781   88.0823
-38.2737   -17.8001
52.2069   87.6896
49.2722   88.1305
22.6185   -35.3816
23.0473   -35.3816
49.6557   88.4836
50.916   88.5374
23.4761   -35.3816
51.3493   88.3399
49.9712   88.6241
50.383   88.6077
-14.2599   8.35785
23.0473   -34.9528
3.32167   54.1771
23.9049   -35.3816
4.17931   54.2414
3.79986   54.2414
-2.75217   54.6702
-29.2685   -17.8001
-2.25296   54.4963
-1.82415   54.4421
-1.39533   54.4256
-0.966514   54.4487
-0.537695   54.4291
-0.108876   54.3949
0.319943   54.4603
0.748762   54.5383
1.17758   54.5275
1.60639   54.4307
2.03521   54.3343
2.46403   54.3057
2.89285   54.2935
4.17931   54.6702
23.4761   -35.0801
-3.21004   55.099
19.1879   -33.6663
-3.53942   1.96909
4.26254   55.099
-0.108876   -6.10017
-28.8397   -17.8001
-13.8311   8.35785
4.3835   55.5278
23.9049   -34.9528
-5.94963   55.9567
-5.68351   55.7477
-5.25469   55.7029
-5.25469   55.9567
-4.82588   55.825
24.3338   -34.9528
-4.39706   55.9085
-13.4022   8.35785
-3.96824   55.8032
27.3355   -35.1424
4.68704   55.9567
-6.11233   56.3855
-6.22408   56.3855
-1.39533   5.5948
-28.8397   -18.1875
4.90804   56.3855
-6.32108   56.8143
-0.966514   5.7287
5.46576   56.6218
5.89458   56.7643
-28.4109   -17.8001
-12.9734   8.35785
-6.36341   57.2431
6.3234   56.9713
-40.3196   -34.524
-6.43407   57.6719
6.75221   57.3264
20.4744   -34.9528
7.20965   57.6719
-6.65406   58.1008
17.0439   81.1616
7.60985   58.0322
17.4727   -17.949
17.4727   -17.8001
20.9032   -34.9528
-57.9993   58.4866
-6.96997   8.35785
18.8016   34.9446
-35.272   -0.647325
-7.17108   58.5296
-6.96997   58.3737
7.85558   58.5296
-59.7952   58.9584
1.23764   -1.93378
-59.2858   58.7101
-58.857   58.5979
-58.4282   58.5414
-57.1417   58.5889
-56.7129   58.7166
-56.2841   58.8695
38.6067   -51.6767
0.319943   5.70712
-7.39879   58.7787
7.98913   58.9584
-60.4   59.3872
-60.1434   59.2116
-55.8552   59.0459
-55.4264   59.1898
-15.5463   37.0887
-7.66333   59.3872
-26.1276   44.8074
8.09691   59.3872
-61.4299   59.816
30.3363   -17.8001
21.332   -34.9528
-61.001   59.6588
0.748762   5.46566
-22.7962   -34.524
-37.8449   -17.3712
-54.5688   59.816
33.1099   5.78495
-7.7402   59.816
8.16588   59.816
-0.537695   68.3984
-62.0088   60.2449
17.4727   -34.524
-1.39533   1.31374
-54.14   60.2449
-53.9754   60.2449
-29.6973   -17.3712
8.17427   60.2449
-62.2693   60.6737
-0.108876   68.5046
3.32167   56.8143
-53.6444   60.6737
21.7608   -34.9528
8.03867   60.6737
-15.1175   49.9532
-62.4744   61.1025
22.1897   -34.9528
-53.419   61.1025
-7.8059   61.1025
8.03867   60.7477
7.80724   61.1025
-62.6402   61.5313
-53.2823   61.4224
-29.2685   -17.3712
17.9015   -34.524
-38.1679   6.21377
7.60985   61.3164
16.1862   -40.6441
-14.6887   49.9532
22.1897   -34.524
-53.0448   61.9601
22.6185   -34.9528
-7.60607   61.9601
23.0473   -34.9528
6.75668   61.9601
7.18103   61.6909
-62.874   62.389
-15.2732   37.0887
27.7643   -34.894
17.9015   -17.5919
23.4761   -34.9528
5.89458   62.389
23.226   44.8074
6.3234   62.2353
-40.2258   -34.0951
-62.9358   62.8178
-52.8535   62.4292
-52.8535   62.8178
-52.7176   62.8178
-6.96997   62.6696
-22.6748   -34.0951
17.0439   -34.0951
-6.11233   5.98408
3.75049   56.8143
4.60812   62.7257
5.03694   62.6317
5.46576   62.5578
-26.274   45.2362
-62.9659   63.2466
-52.5936   63.2466
-6.54115   62.8824
-6.11233   63.0964
-5.68351   63.2466
28.1931   -34.505
-5.25469   63.2466
3.75049   63.2466
3.92866   63.2466
4.17931   62.9394
-62.9369   63.6754
29.7473   -17.3712
-5.68351   6.08361
-5.25469   63.3746
-4.82588   63.4265
-4.39706   63.4468
-3.96824   63.4482
-3.53942   63.4496
-40.1006   -33.6663
-2.96072   63.6754
-2.68178   -4.50669
8.46749   66.2483
-62.8462   64.1042
16.615   -33.6663
-36.9872   -16.9424
-52.3089   64.1042
-2.68178   63.9461
4.17931   49.5244
3.57438   64.1042
21.332   -34.524
-52.1766   64.533
-2.43301   64.533
21.7608   -34.524
3.4787   64.533
-62.7163   64.5427
-62.5905   64.9619
-52.0582   64.9619
26.4778   -29.7085
23.3265   45.2362
22.1897   -34.524
3.31826   64.9619
-62.4802   65.3907
12.3268   37.0887
-5.25469   6.15782
-26.5784   45.665
23.4761   45.665
-30.1261   -17.0765
22.6185   -34.524
2.92094   65.3907
-62.409   65.8195
-51.9959   65.8195
-51.8519   65.8195
-1.82415   65.462
-1.39533   65.6865
-0.966514   65.8195
-30.5175   -16.9424
-0.537695   65.8195
0.319943   65.8195
-27.7098   71.3941
1.17758   65.8195
28.6219   -33.6663
-4.82588   6.15077
2.03521   65.7656
2.46403   65.6319
23.0473   -34.524
-62.3457   66.2483
-51.7601   66.2483
-29.6973   -16.9424
-0.537695   65.9714
-0.108876   66.0124
0.319943   65.9894
0.748762   65.9409
-4.39706   6.06203
-3.53942   -5.36432
-3.96824   5.93251
18.6647   -16.9424
-62.2242   66.6771
-51.6436   66.6771
-62.1093   67.1059
-51.5671   67.0462
-39.9921   -33.2375
23.4761   -34.524
-62.0649   67.5348
-51.5671   67.5348
-22.4074   -33.6089
-62.0797   67.9636
-22.2189   -33.2375
-51.4433   67.9636
-62.0467   68.3924
-51.3763   68.3924
-61.9613   68.8212
-51.3294   68.8212
-61.8587   69.1277
16.1862   -33.2375
-51.2894   69.25
-61.6174   69.6788
-51.2689   69.6788
-61.4419   70.1077
-51.246   70.1077
23.9049   -34.524
22.6185   -34.0951
-61.344   70.5365
-51.2629   70.5365
-61.2889   70.9653
-14.2599   19.5071
-50.0228   -51.2479
58.3841   70.9653
-0.537695   5.84929
59.068   70.7099
28.6219   -16.9946
-0.108876   5.85729
23.0473   -34.0951
28.6219   -40.5274
32.9827   6.21377
10.1823   -1.50496
60.3545   70.9653
0.354436   -5.79314
-61.2089   71.3941
5.46576   8.35785
29.0508   -17.0534
-51.0876   71.3941
29.4796   -17.2023
57.8577   71.3941
29.0508   -33.2375
5.89458   8.35785
-36.5584   -16.942
-36.5584   -16.5136
-61.0834   71.8229
-51.1382   71.8229
-50.9166   71.8229
57.7816   71.8229
57.5314   71.8229
-36.1296   -16.5136
23.4761   -34.0951
61.2121   71.8229
61.4886   71.8229
-61.001   72.0842
-39.9956   -32.8087
-22.0486   -32.8087
-1.82415   -0.647325
-38.0488   6.64258
57.3528   72.2066
-35.7008   -16.5136
15.7574   -32.8087
61.7139   72.2518
-60.9002   72.6806
-26.8619   46.0938
-0.108876   84.7666
-50.6581   72.6806
32.7817   6.64258
57.22   72.6806
61.8526   72.6806
13.2611   -48.2461
-60.926   73.1094
-50.552   73.1094
57.176   73.1094
61.9231   73.1094
-61.001   73.5382
-30.9838   -16.7216
-50.4455   73.5382
57.1804   73.5382
61.9342   73.5382
-39.2802   -40.0986
-60.8591   73.967
-50.3464   73.967
57.2364   73.967
61.906   73.967
-31.3058   -16.5136
-50.2896   74.3959
-30.555   -16.5136
57.2574   74.3959
61.8169   74.3959
-60.5722   74.4538
19.0131   35.3734
24.3338   -48.2461
57.3528   74.6757
29.6063   -32.8087
61.6514   74.8247
-15.4634   37.5175
-59.8118   75.2535
-50.3166   75.2535
57.751   75.0338
58.1298   75.4102
-1.39533   -0.86462
61.4043   75.2535
-59.7146   75.512
-40.1162   -32.3799
-50.3495   75.6823
27.6939   -33.6663
61.0821   75.6823
-59.5623   76.1111
-50.4087   76.1111
-27.0648   46.5227
59.0512   76.0197
58.6278   75.8716
-1.39533   -0.647325
-0.966514   -0.87816
59.5222   76.1154
60.7833   75.9467
60.4313   76.1113
-0.966514   -0.647325
-59.3892   76.5399
-50.3223   76.5399
59.9326   76.2093
-30.1261   -16.5136
15.7574   81.6808
-59.0506   76.9688
-50.4452   76.9688
-58.857   77.1476
-37.8449   7.19914
-21.8752   -32.3799
-0.537695   -0.831801
-50.7094   77.3872
-37.7053   7.50022
56.4951   77.3976
-0.108876   -0.704496
32.4813   7.21506
56.9239   77.325
15.3286   -32.3799
32.3204   7.50022
57.3528   77.3976
23.7037   46.5227
-58.4282   77.4547
-57.9993   77.8211
-20.8499   35.8022
-51.0374   77.8264
55.347   77.8264
55.6375   77.6279
1.17758   68.8212
57.7816   77.7799
15.7574   -32.3799
27.3355   -16.5136
-2.68178   -0.218506
-57.5705   78.2552
1.60639   68.8212
7.18103   8.35785
-51.5671   78.1519
7.60985   8.35785
29.9776   -32.3799
54.8083   78.2552
-40.2679   -31.951
-21.6856   -31.951
58.2104   78.2552
15.3286   -31.951
8.03867   8.35785
2.03521   68.8212
-51.9959   78.4643
30.1881   -31.951
54.4932   78.684
-14.6599   46.9515
58.6392   78.6366
28.1931   -16.8491
9.7002   49.9532
-57.1417   78.8503
10.1828   49.9532
-21.5498   -31.6898
28.1931   -33.6663
-27.2091   46.9515
-53.0621   79.1128
-52.4247   78.7553
54.2867   79.1128
14.8998   -31.5222
17.9015   24.4682
58.8418   79.1128
13.8315   -37.5257
4.17931   56.8143
-56.2841   79.5417
-2.25296   -0.592353
32.0525   7.92904
-54.14   79.5417
26.049   13.3728
30.3372   -31.5222
-8.42146   14.7901
-53.7111   79.3461
-53.2823   79.5417
-37.4161   8.0569
54.2284   79.5423
58.8886   79.5417
-37.2557   8.35785
-55.4264   79.6889
-54.9976   79.6502
-54.5688   79.5675
54.1862   79.9927
58.8643   79.9705
54.1477   80.3429
-35.272   -16.0848
58.7741   80.3993
54.0259   80.6969
-37.8449   61.9601
-34.8431   -16.0848
58.6086   80.8281
53.8469   80.9212
53.9525   80.8466
53.8733   80.7584
-24.5515   67.9636
54.1162   81.0859
53.9324   81.3352
54.1281   81.5243
58.2104   81.4385
58.0006   81.6858
54.2724   81.8013
54.7477   81.9866
-1.82415   -0.218506
57.7816   81.8854
57.4675   82.1146
55.2086   82.1281
55.6375   82.3022
56.0663   82.4081
56.4951   82.424
56.9239   82.3719
-40.547   -31.0934
-21.3414   -31.0934
14.8998   -31.0934
50.4741   85.4552
50.9104   85.265
51.349   85.1569
51.7781   85.1813
51.7781   85.5451
14.6757   -31.0934
52.2069   85.5451
52.6358   85.4718
31.8357   8.35785
-28.4878   -51.2479
50.0182   85.9349
-2.25296   65.3907
52.6358   85.974
-34.4143   -16.2554
12.3521   37.5175
49.7566   86.3972
0.319943   -0.500773
0.319943   -0.218506
-33.9855   -16.1764
53.0822   86.4028
49.5153   86.7847
21.7608   67.6561
53.0279   86.8316
-33.5567   -16.0848
30.9029   -31.0934
49.4368   87.2604
-40.6092   -30.6646
52.8575   87.2604
31.5624   8.78667
49.3848   87.7438
-21.1878   -30.6646
52.4984   87.6892
-36.9872   8.84326
23.8351   46.9515
-33.1279   -16.0848
14.3804   -30.6646
52.2069   87.9263
49.6541   88.1823
-33.1279   -16.4159
50.0917   88.4411
-21.121   46.0938
50.9168   88.5198
0.748762   -0.218506
51.3498   88.4273
51.7781   88.2328
-32.6991   -16.0848
-4.72459   -0.218506
-3.1106   0.210313
2.89285   54.2387
3.32167   54.2252
-32.6991   -16.4068
17.6881   24.6529
-36.748   9.21549
-2.50232   54.6702
-2.25296   54.5118
-1.82415   54.3828
-1.39533   54.3169
-0.966514   54.3387
-0.537695   54.3442
-0.108876   54.3533
0.319943   54.4289
0.748762   54.4953
1.17758   54.4805
1.60639   54.3955
2.03521   54.3376
2.46403   54.3226
3.75049   54.5862
-32.2702   -16.2753
21.5476   67.9636
15.7574   -40.2856
18.3303   -51.2479
31.1948   -30.8122
3.91098   55.099
-5.68351   55.5278
-36.3925   9.64431
-31.8414   -16.2939
-5.25469   55.4125
-5.25469   55.5278
-4.82588   55.5237
0.748762   0.210313
1.17758   0.192804
-3.53942   55.5278
-5.25469   48.6668
-3.1106   55.2669
-40.618   -30.2358
4.01569   55.5278
-5.95032   55.9567
-4.39706   55.7552
-3.96824   55.8427
-3.53942   55.711
4.17931   55.74
4.3336   55.9567
-31.4126   -16.0848
-3.53942   83.401
-6.11233   56.3421
4.60812   56.2074
5.03694   56.3855
-27.3397   47.3803
-15.9751   37.9463
-21.0299   -30.2358
14.4709   -30.2358
5.89458   56.5312
10.6116   49.9532
11.0404   49.9532
6.37489   56.8143
-15.5463   50.382
19.1879   -16.0848
-6.32179   57.6719
6.75221   57.2923
-0.108876   -0.441482
19.6168   -16.0848
-3.53942   0.639132
31.6306   -30.2358
7.18103   57.7235
19.6168   -16.3279
1.17758   0.639132
-40.569   -29.807
-20.9145   -29.807
-7.1041   58.5296
30.8715   9.64431
-6.54115   58.1231
7.83259   58.5296
31.1948   9.31371
-59.7146   58.8989
-59.2858   58.7087
-58.857   58.6486
-58.4282   58.6321
-57.9993   58.5939
-57.5705   58.6023
-57.1417   58.6834
-56.7129   58.7618
-56.2841   58.8529
12.5137   37.9463
-7.57795   58.9584
-7.39879   58.7454
7.96481   58.9584
-60.3746   59.3872
-60.1434   59.2257
26.049   -16.1367
-55.4264   59.1219
2.46403   68.8212
-54.9976   59.3872
-54.921   59.3872
-7.72815   59.3872
8.03867   59.2371
13.8424   -29.807
-61.5586   59.816
14.0421   -30.2103
-61.001   59.659
-36.1296   9.87304
-54.5688   59.6323
31.8104   -29.807
26.4778   -16.0848
-7.84714   59.816
26.4778   -16.2518
8.1463   59.816
-62.0916   60.2449
-61.8587   60.0047
-54.14   59.9413
-40.5289   -29.3781
-7.82761   60.2449
-7.92559   60.2449
8.1587   60.2449
-62.2875   60.6737
26.9067   -16.3704
-15.9751   38.3751
-20.816   -29.3781
-53.4787   60.6737
-7.82761   60.6737
-7.95964   60.6737
14.0421   -29.3781
-62.4335   61.1025
-53.2823   61.0474
-34.4143   -15.656
-4.05709   1.06795
-33.9855   -15.656
-7.96105   61.1025
8.03867   60.8259
7.90499   61.1025
-62.5243   61.5313
-53.0823   61.5313
-7.82761   61.5313
-7.93887   61.5313
-32.2702   -15.656
7.56599   61.5313
-62.7163   61.9601
-62.6091   61.9601
19.1879   -14.3695
19.6168   -15.656
-4.75049   -5.36432
7.18103   61.9071
20.0456   -15.656
-62.7163   62.389
1.60639   0.71774
-52.8535   62.074
1.60639   1.06795
-52.719   62.389
-7.39879   62.389
-7.53367   62.389
31.8706   -29.3781
-35.8787   10.0731
6.75221   62.2697
-40.5519   -28.9493
29.0508   -40.0986
-52.5731   62.8178
-20.7541   -28.9493
-7.01443   62.8178
-15.1175   50.382
16.1862   81.5484
25.1914   -15.656
13.5982   -28.9493
5.46576   62.6843
5.89458   62.6158
6.3234   62.499
-39.1915   -39.6698
-3.96824   1.49677
9.32512   8.20597
-6.54115   63.0636
12.7557   38.1073
25.6202   -15.656
31.9445   -28.9493
4.08364   63.2466
4.60812   62.922
-62.7967   63.6754
-40.6036   -28.5205
-52.4247   63.6754
-52.3042   63.6754
-6.11233   63.2697
-5.68351   63.4182
-5.25469   63.4891
-4.82588   63.5299
-4.39706   63.5259
-3.96824   63.5198
-3.53942   63.5471
25.6202   -16.0216
2.01944   1.49677
3.75049   63.6754
-20.7892   -28.5205
-62.719   64.1042
-52.1645   64.1042
-3.1106   63.6783
-4.39706   1.92558
26.049   -15.656
-1.39533   44.3786
3.63768   64.1042
-23.9481   68.3924
-0.376197   -0.218506
-62.608   64.533
-52.0406   64.533
-2.68178   64.124
-2.48531   64.533
3.56673   64.533
-62.5002   64.9619
13.467   -28.5205
32.0525   -28.6801
-51.9485   64.9619
-2.25296   64.9619
-2.3189   64.9619
-4.39706   0.00825794
-23.1325   -39.6698
-62.4091   65.3907
-51.8375   65.3907
20.0456   -15.2271
-1.97131   65.3907
3.32167   65.1567
30.3372   10.2364
-62.3226   65.8195
-51.7356   65.8195
18.2612   -51.2479
-1.39533   65.7121
-1.09346   65.8195
20.2903   -15.2271
2.16534   65.8195
2.46403   65.7245
2.89285   65.5297
-35.272   10.609
23.9612   47.3803
-62.2229   66.2483
-51.6124   66.2483
-40.6499   -28.0917
-0.537695   65.9978
-0.108876   66.0886
0.319943   66.0822
0.748762   66.0254
1.17758   65.9738
1.60639   65.9465
-20.8088   -28.0917
-62.1175   66.6771
-27.4859   47.8091
24.0453   47.8091
-51.4617   66.6771
-62.0527   67.1059
-51.3865   67.1059
-62.0499   67.5348
-51.3306   67.5348
-62.067   67.9636
-51.2426   67.9636
-62.0303   68.3924
-51.1893   68.3924
-61.9358   68.8212
-51.1662   68.8212
-35.0429   10.9308
-61.7858   69.25
2.03521   1.92558
21.332   68.3924
-51.1322   69.25
-61.5779   69.6788
-51.1382   69.6788
25.1914   -15.2271
24.9124   -15.2271
-4.39706   2.3544
-61.3945   70.1077
15.3805   -39.6698
-51.034   70.1077
-61.3186   70.5365
-51.1382   70.5365
3.75049   14.4723
58.6392   70.5365
25.6202   -15.2271
-40.7117   -27.6629
59.068   70.1886
4.17931   14.5572
19.6168   -14.7983
59.4969   70.5365
59.9257   70.2162
59.9257   70.5365
60.3545   70.3319
29.9084   11.0264
60.7168   70.5365
-61.2934   70.9653
-51.1382   70.9653
-50.9859   70.9653
-20.7995   -27.6629
29.6929   11.3596
20.0456   -14.7983
13.1845   38.142
60.7833   70.9653
-3.99215   0.210313
61.2121   70.9653
25.1914   -14.7983
-61.2336   71.3941
-50.8503   71.3941
24.825   -14.7983
13.1845   -27.6629
2.42178   2.3544
61.2121   71.3941
-4.81898   2.78322
-61.1097   71.8229
25.6202   -14.7983
2.46403   2.78322
-50.7086   71.8229
-27.5532   48.238
57.2192   71.8229
-2.68178   46.5687
61.6409   71.4917
-34.4214   11.7884
61.786   71.8229
-20.6922   35.515
-60.9273   72.2518
-50.7094   72.2518
-50.5865   72.2518
16.1862   -33.2375
61.9278   72.2518
-60.8205   72.6806
-50.4961   72.6806
56.9415   72.6806
61.9998   72.6806
-60.7485   73.1094
-50.4245   73.1094
56.9239   73.1094
10.1828   8.19508
2.64102   2.78322
32.4813   -27.9609
-60.6825   73.5382
-50.3306   73.5382
20.0456   -14.3695
56.8696   73.5382
61.9878   73.5382
-4.82588   3.21204
20.3928   -14.3695
-60.5501   73.967
24.7626   -14.3695
-50.2806   73.967
32.6833   -27.6629
2.89285   68.8212
56.9777   73.967
61.9277   73.967
13.6133   38.1908
-60.3519   74.3959
25.1914   -14.3695
-50.2165   74.3959
57.0807   74.3959
61.8248   74.3959
19.1879   35.7098
-60.1434   74.8247
-60.0285   74.8247
-50.2806   74.8247
-50.2524   74.8247
25.6202   -14.3695
-40.8466   -27.3616
29.369   11.7884
20.0456   -13.9407
61.6403   74.8247
-59.8062   75.2535
1.48942   -2.3626
-50.3307   75.2535
57.3528   74.8831
57.7715   75.0895
61.3868   75.2535
-59.7146   75.6197
14.0421   38.3004
-50.4926   75.6823
61.2121   75.4754
61.0143   75.6823
-59.6024   76.1111
-50.5311   76.1111
58.9992   75.904
58.3821   75.7116
59.4634   75.9869
-11.2582   61.9601
59.9225   76.0595
-20.7642   -27.234
60.3534   76.0483
60.7828   75.8493
-2.29664   46.9515
-50.399   76.5399
-59.2858   76.7169
-59.0739   76.9688
-50.5155   76.9688
56.9239   76.9688
13.1845   -27.234
2.85896   3.21204
29.4421   -39.6698
-58.857   77.1818
-58.6167   77.3976
-6.54053   -5.79314
-1.49821   46.9515
56.0663   77.3976
55.7359   77.3976
56.0663   77.1843
56.4951   76.9794
24.6455   -13.9407
57.7816   77.2982
57.7816   77.3976
16.372   -33.2375
-5.37667   3.64086
-58.1811   77.8264
13.0612   -27.234
32.865   -27.234
25.1914   -13.9407
55.2087   77.8264
-41.1697   -26.8052
-33.5567   12.5491
3.32167   68.8212
57.9213   77.3976
58.1845   77.8264
16.615   81.4091
-57.7052   78.2552
20.0456   -13.5119
-51.9959   78.2552
-20.6922   -26.8052
-3.96824   69.25
-51.5671   77.8865
54.7838   78.2552
20.4892   -13.5119
58.6392   78.2036
24.7626   -13.5119
-5.76002   -1.50496
-20.7612   -26.8052
-57.1417   78.684
25.1914   -13.5119
25.6202   -13.5119
20.0456   -13.0831
20.4744   -13.0831
-52.9527   78.684
15.3286   -31.5222
-52.4247   78.4479
54.5298   78.684
-0.966514   0.161622
-5.52606   -1.07614
-56.7129   78.8808
-56.7129   79.1128
3.05137   3.64086
13.0464   -26.8052
28.7127   12.646
-53.894   79.1128
-53.2823   79.1128
-53.2823   78.8305
24.1278   48.238
32.968   -26.8052
59.068   79.0821
-5.68351   4.06968
-3.53942   83.209
-21.9786   24.7019
-55.8552   79.5417
29.0508   12.2321
24.7043   -13.0831
-55.4264   79.4818
-54.9976   79.5417
-41.4608   -26.3764
25.1914   -13.0831
-54.5688   79.373
-54.14   79.2262
54.2635   79.5376
54.351   79.2159
59.068   79.5417
-33.1279   12.8747
54.2497   79.9873
-10.4005   80.7455
59.0287   79.9705
54.311   80.5383
58.8951   80.3993
25.1914   -52.9952
20.4744   -12.6542
-27.5532   48.6668
58.6392   80.9628
58.4471   81.2569
-32.8732   13.0749
58.0671   81.6858
54.7823   81.9148
54.4319   81.7989
20.9032   -12.6897
55.2092   82.01
-3.53942   69.25
57.7816   81.9402
15.1803   -39.241
55.6375   82.1492
56.0663   82.2966
56.4951   82.3616
56.9239   82.3518
57.3528   82.229
-3.1106   69.25
-20.7442   -26.3764
50.8954   85.0717
51.3458   84.8823
24.7626   -12.6542
51.7778   84.7754
13.1845   -26.3764
25.1914   -12.6542
52.2069   85.1163
52.6358   84.9329
27.6083   -33.2375
13.0125   -26.3764
50.3939   85.5413
28.1931   -33.2375
-5.68351   57.2431
53.0646   85.5451
25.6202   -12.6542
20.0456   -12.2254
50.1502   85.9947
53.0646   85.974
53.4934   85.8585
3.17297   4.06968
38.597   -51.2479
49.9245   86.411
-23.6675   68.8212
-5.81163   4.4985
53.4992   86.4028
20.4744   -12.2254
49.7118   86.9368
20.9032   -12.2254
53.3776   86.8316
3.22224   4.4985
32.9898   -26.3764
-31.8414   13.5037
-50.0745   -50.819
21.332   68.8212
24.5737   -12.2254
25.1914   -12.2254
-6.96997   15.6478
53.0646   87.3445
-41.6549   -25.9476
49.7675   88.0173
-20.698   -25.9476
14.4709   38.4733
52.1301   88.118
52.6358   87.7663
29.5968   -39.241
50.5626   88.5419
50.4971   88.4391
50.9565   88.4696
51.3698   88.4369
51.76   88.3044
13.1845   -25.9476
12.9323   -25.9476
-1.39533   54.1229
-0.966514   54.1603
28.1931   13.2131
-5.80414   4.92731
3.21566   4.92731
-5.73996   5.35613
3.19877   5.35613
-2.25296   54.6366
-1.82415   54.3247
-0.537695   54.2474
-0.108876   54.3191
0.319943   54.4116
0.748762   54.471
1.17758   54.448
1.60639   54.3509
2.03521   54.3296
2.46403   54.3144
2.89285   54.3166
3.32167   54.5333
32.9692   -25.9476
20.4744   -11.7966
-5.68351   5.66691
-27.6812   48.6668
3.75049   55.099
3.54468   55.099
-5.77395   55.5278
-41.7749   -25.5188
-5.25469   55.2631
-4.82588   55.3449
3.17379   5.78495
-5.60582   6.21377
3.14985   6.21377
-2.68178   55.1279
20.9032   -11.7966
21.3211   -11.7966
-5.89522   55.9567
-4.39706   55.5312
-3.96824   55.7966
-3.53942   55.7415
-3.1106   55.5283
3.75049   55.6024
4.05442   55.9567
24.7626   -11.7966
24.3686   -11.7966
-5.91286   56.3855
18.7591   45.9492
4.60812   56.1866
5.03694   56.2616
5.46576   56.2538
5.46576   56.3855
-20.7054   -25.5188
12.3268   8.13705
6.01921   56.3855
-6.11233   56.8143
-5.92254   56.8143
6.3234   56.6314
-31.8414   13.6758
-6.11233   57.2431
-5.94844   57.2431
6.6354   57.2431
-6.11233   57.6719
12.878   -25.5188
32.9948   -25.5188
7.01774   57.6719
-6.26247   58.1008
25.1914   -11.7966
-31.4126   13.8455
7.60985   58.1008
-41.8211   -25.09
-20.7639   -25.09
-6.96997   58.4661
-6.54115   58.2971
7.60985   58.2274
7.79181   58.5296
-5.57605   6.64258
3.14268   6.64258
-59.2858   58.7823
-58.857   58.7524
-58.4282   58.7411
-57.9993   58.7229
-57.5705   58.7059
-57.1417   58.7487
-56.7129   58.7829
-56.2841   58.8249
-55.8552   58.8867
-55.8552   58.9584
12.9119   -25.09
-7.61864   58.9584
-7.39879   58.7195
7.93592   58.9584
20.4744   -11.3678
20.9032   -11.3678
-55.4264   59.0391
33.13   -25.09
-54.8416   59.3872
-7.82761   59.3872
-5.62201   7.0714
3.12832   7.0714
8.03867   59.3122
14.8998   38.5551
21.332   -11.3678
-61.4153   59.816
-61.001   59.726
-60.5722   59.6025
-54.5688   59.5623
-5.63607   7.50022
3.09108   7.50022
-54.1115   59.816
-7.97175   59.816
8.12978   59.816
-41.8086   -24.6611
-20.7868   -24.6611
-5.53948   7.92904
21.1097   68.8212
-53.7111   60.2449
24.3338   48.6668
-8.06506   60.2449
8.15508   60.2449
12.9691   -24.6611
-62.1724   60.6737
3.0655   7.92904
-8.10931   60.6737
8.15689   60.6737
-5.37862   8.35785
33.2914   -24.6611
-53.2823   60.6801
-53.0722   61.1025
-8.1074   61.1025
3.0449   8.35785
-39.3526   -38.8121
-62.323   61.5313
-62.2875   61.2069
15.3286   38.5971
-8.0728   61.5313
-23.4584   69.25
14.4709   38.804
8.03867   61.116
-62.3557   61.9601
-41.7555   -24.2323
23.9049   -11.5098
-52.7371   61.9601
-7.82761   61.9601
-7.97841   61.9601
15.7574   38.65
7.40013   61.9601
7.60985   61.7419
-62.4392   62.389
-52.5804   62.389
-7.82761   62.2837
-20.8034   -24.2323
24.3338   -11.3678
24.2099   48.6668
7.18103   62.159
-62.7163   62.8178
-62.5399   62.8178
1.3062   69.25
-7.39879   62.7296
13.0373   -24.2323
5.03694   62.8178
3.01467   8.78667
5.49568   62.8178
5.89458   62.7201
6.3234   62.6276
6.75221   62.4678
-62.7163   63.2466
-62.5717   63.2466
-52.4247   62.8573
-52.4247   63.2466
-52.3016   63.2466
-6.96997   63.0454
24.7626   -11.3678
20.0456   -10.939
20.4744   -10.939
27.3355   13.763
4.60812   63.0715
5.03694   62.9462
-5.68351   49.1101
-27.7552   49.0956
-62.5595   63.6754
-52.1865   63.6754
-6.54115   63.2695
-6.11233   63.4528
-5.68351   63.5551
-5.25469   63.6069
27.7643   13.5785
-41.7042   -23.9735
-3.96824   63.6281
6.3234   2.97
-3.52446   63.6754
4.17931   63.2785
3.91082   63.6754
-5.22213   9.21549
-62.526   64.1042
-52.0554   64.1042
-3.1106   63.8752
-2.922   64.1042
3.75049   64.1042
21.7608   -10.939
-62.497   64.533
-20.8214   -23.8035
16.1862   38.7279
-51.9183   64.533
-2.68178   64.3846
13.1845   -23.8035
22.1897   -10.939
3.65945   64.533
-62.4601   64.9619
-51.8299   64.9619
-2.4266   64.9619
3.53611   64.9619
-62.4273   65.3907
-51.7228   65.3907
-2.25296   65.222
-2.05393   65.3907
-30.9838   14.1084
3.14438   65.3907
-62.354   65.8195
22.6185   -10.939
-1.82415   65.5924
-1.39533   65.7248
-5.25469   57.2431
24.3055   49.0956
2.31192   65.8195
2.89285   65.5599
-62.2875   66.0551
-30.7034   14.3613
33.3577   -23.8035
23.0473   -10.939
-51.4286   66.2483
-0.966514   65.8628
-0.537695   66.0245
-0.108876   66.1262
0.319943   66.0991
0.748762   66.032
1.17758   66.0041
1.60639   65.9928
2.03521   65.923
-62.0876   66.6771
-51.277   66.6771
-62.0133   67.1059
-51.1966   67.1059
-62.0117   67.5348
-5.25469   9.64431
-41.5432   -23.3747
-51.1373   67.5348
-62.0136   67.9636
-51.1382   67.9636
-23.2651   -39.1508
-61.9663   68.3924
-20.9095   -23.3747
-51.0109   68.3924
-61.8587   68.8128
-3.1106   83.2651
-5.25469   10.0731
-0.966514   46.9515
-50.9922   68.8212
-61.6808   69.25
-50.9451   69.25
-61.4996   69.6788
-50.8973   69.6788
-61.4299   69.9628
-27.8132   49.5244
-50.8349   70.1077
58.2104   70.1077
13.2947   -23.3747
23.4761   -10.939
58.6392   69.8985
58.6392   70.1077
59.068   69.7852
23.4761   -11.2616
59.4969   69.7985
59.4969   70.1077
59.9257   69.8651
19.1879   46.0938
60.3545   69.9986
33.3141   -23.3747
23.9049   -10.939
-61.3886   70.5365
-50.7879   70.5365
13.6133   8.35785
57.6327   70.5365
-41.4965   -22.9459
58.2104   70.5365
60.7833   70.1888
-1.82415   65.3907
-21.0292   -22.9459
61.2121   70.5365
-14.2599   19.9359
-61.389   70.9653
-50.7513   70.9653
13.4945   -22.9459
57.2406   70.9653
33.3389   -22.9459
57.7816   70.9653
61.6409   70.7408
61.6409   70.9653
-21.1601   46.5227
-61.33   71.3941
-41.516   -22.517
-5.92627   -1.93378
-50.627   71.3941
57.3528   71.3941
24.3338   -10.939
24.7626   -10.939
61.971   71.3941
-61.2081   71.8229
-50.5361   71.8229
56.9239   71.8229
26.9067   13.9964
19.1879   -10.5101
2.89285   10.0731
2.89285   9.6552
62.0879   71.8229
-61.001   72.2471
13.7255   -22.517
-50.4471   72.2518
56.9239   72.2518
56.6752   72.2518
62.0698   72.2518
-25.838   8.78667
-60.7965   72.6806
-50.3673   72.6806
-5.25469   10.5019
19.6168   -10.5101
9.75394   50.382
62.191   72.6806
-60.6297   73.1094
-50.3097   73.1094
-5.03172   10.5019
-23.3522   -38.8121
56.4951   73.0752
62.0698   73.1094
62.1834   73.1094
-41.5635   -22.0882
-25.4091   8.78667
-60.4937   73.5382
-21.2417   -22.0882
13.8926   -22.0882
-50.2321   73.5382
20.0456   -10.5101
56.4599   73.5382
33.3389   -22.4273
62.1228   73.5382
-60.406   73.967
-50.181   73.967
16.3921   38.804
56.4215   73.967
20.4744   -10.6429
20.9032   -10.7702
61.9952   73.967
-60.2695   74.3959
-50.167   74.3959
33.388   -22.0882
56.396   74.3959
-41.6161   -21.6594
61.8352   74.3959
-30.4081   14.7901
-60.0153   74.8247
-21.3619   -21.6594
10.1828   50.382
56.3596   74.8247
56.9239   74.8247
-25.892   -50.3902
61.6246   74.8247
-59.8221   75.2535
-28.3813   -50.819
-50.4123   75.2535
56.4951   75.2535
10.6116   50.382
56.9239   75.2535
57.3528   75.2535
57.8034   75.2804
61.367   75.2535
21.332   -10.7842
-59.679   75.6823
33.4551   -21.6594
26.2352   14.7901
26.4778   14.4061
-41.6382   -21.2306
56.3536   75.6823
56.9239   75.6823
-21.4249   -21.2306
-21.121   36.1527
57.9028   75.6529
-30.1261   15.0692
60.909   75.6823
-59.5543   76.1111
-50.7094   75.8166
-50.6068   76.1111
14.2161   -21.2306
56.4592   76.1111
56.9239   76.1111
-5.00081   10.9308
57.3525   76.1112
29.4796   -38.8121
58.9993   75.8681
58.4819   75.8306
59.4887   75.9389
59.9201   75.9464
60.3883   75.887
33.4415   -21.2306
19.4989   36.231
-50.56   76.5399
56.4951   76.5399
-41.6533   -20.8018
56.9239   76.5399
2.51515   10.9308
29.6175   -38.8121
-59.2858   76.5875
-0.537695   46.9515
11.0404   50.382
23.0473   -10.5101
-50.8138   76.9688
56.0663   76.9688
55.8868   76.9688
-15.5463   50.8109
18.1891   -50.819
57.3528   76.5525
57.3528   76.9688
57.7813   76.7727
57.7816   76.9688
-58.857   77.1275
-58.6478   77.3976
-51.1382   77.3976
24.4476   49.5244
-27.8294   49.9532
23.4761   -10.5101
55.5049   77.3976
24.7626   49.9532
-58.4282   77.6753
-21.5498   -20.601
23.9049   -10.5101
-51.5671   77.6247
-21.6511   -20.373
14.4709   -20.7879
55.2087   77.6825
58.2104   77.3976
14.7818   -20.373
19.3076   46.5227
58.4059   77.2559
2.36482   11.3596
58.6511   77.8264
-57.9993   78.2049
24.3338   -10.5101
24.7626   -10.5101
18.7591   -10.0813
-52.9907   78.2552
-52.4247   78.2552
-52.4247   78.0744
-51.9959   77.9446
-5.25469   11.7884
19.1879   -10.0813
-57.5705   78.477
-57.1417   78.5762
-56.7129   78.684
33.3389   -20.6912
33.2561   -20.373
25.9144   15.2189
-41.837   -19.9441
-53.9056   78.684
-41.7042   -20.3216
-53.2823   78.3763
54.5739   78.684
54.7799   78.2559
19.4756   -10.0813
59.068   78.684
59.1993   78.684
2.46403   11.7884
-56.2841   79.1128
-55.8552   79.1128
-55.8552   78.753
-55.4264   79.1128
-55.4264   78.8976
-29.6973   15.3216
-54.9976   78.999
-54.5688   79.1128
-29.2685   15.482
16.4704   -32.8087
-54.14   78.8036
54.4362   79.1128
59.2666   79.1128
-28.4109   15.5759
54.3592   79.5431
59.2556   79.5417
15.098   -19.9441
54.3114   79.983
-25.4091   -50.3902
-23.2651   69.581
59.1693   79.9705
20.2724   40.0904
33.2169   -19.9441
-42.2   -19.5153
59.0034   80.3993
-37.4161   62.389
58.8171   80.8281
-22.9907   8.78667
58.527   81.2569
54.3371   81.5552
54.5861   81.6326
54.4606   81.2279
-21.9786   -19.7669
58.1087   81.6858
54.7404   81.8108
55.1945   81.8597
23.0473   -10.0813
55.6375   82.0261
-0.108876   46.9515
57.7816   81.962
57.5383   82.1146
-22.0957   -19.5153
56.4951   82.2681
56.9239   82.3132
-27.4578   15.6478
51.3407   84.6632
-27.8477   50.382
15.435   -19.5153
51.7783   84.4433
33.2452   -19.5153
25.6202   15.4703
52.2069   84.6875
52.6358   84.4173
52.6358   84.6875
-16.404   39.1476
53.0646   84.6875
-22.4074   8.78667
50.6546   85.1529
50.9391   84.8663
53.0646   85.1163
30.4646   -37.5257
53.4934   85.1163
-22.1937   -19.0865
50.4374   85.5276
15.7574   -19.2126
53.4934   85.5451
24.8473   50.382
50.2775   85.9491
53.9222   85.7145
33.2821   -19.0865
53.9353   85.974
-50.1023   -50.3902
50.0783   86.3233
24.3338   -10.0813
-42.814   -18.6577
49.8721   86.8002
-22.196   -18.6577
53.6671   86.8316
16.1862   -18.7956
49.7441   87.2543
-27.1244   15.8205
53.3554   87.2604
49.6918   87.6238
49.8119   87.6142
33.1818   -18.6577
52.913   87.6892
50.0429   87.9303
50.0726   88.1456
-42.8564   -18.2289
27.7643   -32.8087
52.2309   88.118
52.6358   87.8812
50.467   88.2287
50.8685   88.3815
51.3636   88.3892
51.8104   88.2908
-4.82588   12.2172
-1.74504   54.2414
-22.165   -18.2289
-0.966514   53.9625
-0.537695   54.1193
17.4007   25.0818
24.7626   -10.0813
16.4558   -18.2289
-2.07766   54.6702
18.3303   -9.6525
-0.108876   54.2873
0.319943   54.4201
0.748762   54.461
1.17758   54.3894
-27.8686   50.8109
2.03521   54.2859
2.46403   54.3564
2.89285   54.5524
32.8893   -18.2289
0.319943   46.9515
24.7626   16.0766
-2.25296   54.8767
3.32167   55.099
3.11153   55.099
18.7591   -9.6525
-5.49951   55.5278
-5.25469   55.3296
-4.82588   55.2297
-4.39706   55.3843
-22.3656   -17.8001
16.4632   -17.8001
-2.93721   55.5278
-2.68178   55.3384
32.5775   -17.8001
3.42323   55.5278
-5.68351   55.9567
-42.5619   -17.6211
-3.96824   55.626
-3.53942   55.7063
-3.1106   55.6644
3.75049   55.9188
19.0285   -9.6525
-5.68351   56.3855
29.4796   -31.5222
4.17931   56.0843
4.60812   56.1038
5.03694   56.1213
5.46576   56.1007
5.89458   56.2293
6.15106   56.3855
-5.68351   56.8143
16.615   38.9215
23.4761   -9.91848
6.40912   56.8143
-3.53942   0.373031
-5.68351   57.1262
6.54561   57.2431
-5.83947   57.6719
6.75221   57.5669
-23.1311   41.8057
-6.12302   58.1008
-21.9786   8.78667
7.18103   57.8756
7.46233   58.1008
-7.04523   58.5296
23.9049   -9.88134
-6.54115   58.2753
7.60985   58.2774
7.77129   58.5296
-59.7146   58.9584
-22.6882   -17.3712
-59.1428   58.9584
-58.857   58.9016
-58.4282   58.8287
-57.9993   58.7612
-57.5705   58.732
-57.1417   58.7568
-56.7129   58.7718
-56.2841   58.7687
-55.8552   58.8141
-4.82588   12.646
-7.64454   58.9584
-7.39879   58.7563
7.95915   58.9584
-60.1434   59.3872
16.4483   -17.3712
-59.7146   59.2499
-21.9786   8.56326
-55.4264   58.9601
-54.9976   59.2326
-36.1296   -52.8076
6.75221   50.382
-7.82761   59.2049
-41.9069   -16.9424
8.10432   59.3872
25.1914   15.8399
-23.113   -16.9424
-60.5722   59.7538
-60.1434   59.5815
-54.5688   59.4887
-54.14   59.6748
16.3815   -16.9424
-8.07759   59.816
8.1953   59.816
-61.8587   60.2449
32.5655   -16.9424
-61.4299   60.0491
-61.001   59.9034
-53.7111   59.9407
-21.5498   8.78667
-8.17296   60.2449
8.261   60.2449
-21.5498   8.52341
17.0439   39.1175
-41.6663   -16.5136
-26.6956   16.1041
-53.0839   60.6737
-8.22449   60.6737
8.28112   60.6737
-62.0378   61.1025
-26.2668   16.3332
25.1914   -9.6525
8.19884   61.1025
25.6202   -9.6525
-62.0889   61.5313
18.3303   -9.22369
-52.8535   61.5313
-52.7364   61.5313
-8.1929   61.5313
18.7421   -9.22369
7.99269   61.5313
16.3158   -16.5136
-62.1275   61.9601
-52.5756   61.9601
-8.09059   61.9601
2.03521   12.646
1.60639   69.25
-62.2875   62.389
32.6156   -16.5136
-52.4247   62.3722
-41.7042   -16.0848
-21.5498   36.621
-21.5498   25.2548
0.748762   84.7212
25.1914   50.8109
7.07413   62.389
7.60985   61.9618
19.6168   36.451
25.6202   -9.22369
-25.9452   16.5054
-52.29   62.8178
-7.82761   62.5035
-24.2257   -16.0848
26.049   -9.22369
-4.82588   13.0749
-23.6939   -16.3751
6.3234   62.6997
6.75221   62.5612
-62.3764   63.2466
-52.1527   63.2466
-7.39879   62.9282
17.9015   -8.79487
-6.91687   63.2466
16.2703   -16.0848
4.45278   63.2466
5.03694   63.0634
5.46576   62.9595
5.89458   62.8254
-62.3587   63.6754
-52.0136   63.6754
-6.54115   63.4502
-6.11233   63.6027
1.60639   13.0749
0.748762   46.9515
32.5633   -16.0848
-4.82588   63.6754
-4.39706   63.6754
1.17758   46.9515
1.32544   13.0749
14.7421   -38.3833
4.028   63.6754
-62.3521   64.1042
18.5213   -8.79487
-41.5926   -15.656
-51.9104   64.1042
-5.68351   63.6819
-5.25469   63.7282
-4.82588   63.7316
-4.39706   63.7434
-3.96824   63.7586
-3.53942   63.8298
-3.1106   64.0155
-24.5515   -15.882
3.89404   64.1042
-62.4044   64.533
-51.7961   64.533
2.03521   13.0749
-2.67847   64.533
3.75049   64.533
-24.7521   -15.656
-62.468   64.9619
-51.6869   64.9619
-2.48139   64.9619
16.139   -15.656
3.62542   64.9619
-62.4932   65.3907
-51.5671   65.3452
25.6983   -8.79487
-4.82588   13.5037
-39.3382   -37.0969
26.049   -8.79487
32.4829   -15.656
3.18339   65.3907
-62.4393   65.8195
-51.5671   65.8195
-51.423   65.8195
-1.82415   65.6634
-1.39533   65.7833
23.5104   16.5054
2.46403   65.766
-41.5321   -15.2271
2.89285   65.5693
-4.39706   13.2888
17.9015   -8.36605
-51.2684   66.2483
-0.966514   65.9548
14.8998   -38.716
18.3123   -8.36605
0.319943   66.16
0.748762   66.0761
1.17758   66.0557
1.60639   66.0387
2.03521   65.962
-62.2875   66.2922
-62.0999   66.6771
2.03521   69.25
26.049   -8.36605
-51.0926   66.6771
-61.9504   67.1059
-24.8298   -15.2271
-51.0098   67.1059
-61.9052   67.5348
-50.9368   67.5348
25.7925   -8.36605
-50.8637   67.9636
16.0048   -15.2271
-61.8587   68.3924
26.4778   -8.36605
-50.8441   68.3924
-61.701   68.8212
-50.8239   68.8212
-61.5443   69.25
19.7172   36.6599
-61.4299   69.626
-16.8328   39.6616
9.91492   50.8109
0.748762   13.5037
24.2112   16.5054
32.4306   -15.2271
29.4796   -38.3833
59.4969   69.6132
10.1828   50.8109
29.6242   -38.3833
-61.3814   70.1077
-25.838   -7.93724
-50.7094   70.1077
-41.4157   -14.7983
-21.9154   37.0887
1.17758   13.5037
57.7816   70.0873
58.2104   69.8537
58.6392   69.7287
59.9257   69.7196
60.3545   69.884
19.8913   37.0887
-24.7123   -14.7983
15.9118   -14.7983
-21.121   8.78667
-61.4319   70.5365
1.60639   13.5037
32.393   -14.7983
-50.5883   70.5365
57.3528   70.5365
2.46403   69.25
17.0439   -7.93724
61.2121   70.2262
-4.82588   13.9325
-4.39706   13.9325
61.6552   70.5365
21.229   59.816
-21.5498   46.9515
17.4727   -7.93724
-50.5336   70.9653
56.9998   70.9653
61.9708   70.9653
-41.2433   -14.3695
-61.3993   71.3941
-50.4458   71.3941
56.9239   71.3941
56.7507   71.3941
2.89285   69.25
-24.5515   -14.3704
10.6116   50.8109
62.2192   71.3941
-61.2697   71.8229
-50.3899   71.8229
56.543   71.8229
62.3321   71.8229
17.9015   -7.93744
15.8148   -14.3695
-50.3209   72.2518
-25.4091   16.8976
56.3841   72.2518
26.049   -7.93724
62.3849   72.2518
-61.001   72.3843
-60.8229   72.6806
32.301   -14.3695
-40.988   -13.9407
-24.4205   -13.9407
56.4951   72.6806
56.283   72.6806
62.3986   72.6806
-3.96824   13.9325
26.4778   -7.93724
-60.5616   73.1094
-20.6922   8.72667
-50.2008   73.1094
56.2664   73.1094
62.3614   73.1094
-60.442   73.5382
-50.1664   73.5382
56.228   73.5382
62.2681   73.5382
-60.393   73.967
-50.151   73.967
56.1688   73.967
20.9672   69.6788
-27.5532   -7.50842
-60.2968   74.3959
-50.1603   74.3959
56.0663   74.3959
-27.1244   -7.50842
-26.6956   -7.50842
-23.6939   -37.0969
61.9162   74.3959
-60.1434   74.723
15.7574   -14.0567
-50.2467   74.8247
56.0663   74.8247
55.889   74.8247
32.1973   -13.9407
-26.2668   -7.50842
-59.8485   75.2535
-25.838   -7.50842
-25.4091   -7.50842
-2.68178   83.295
55.6143   75.2535
17.3538   25.5106
56.0663   75.2535
61.6409   74.8717
1.60639   46.7749
-59.7146   75.4991
-39.7611   -37.9545
-50.7094   75.3339
-50.8468   75.6823
55.6375   75.6823
25.1914   51.0283
56.0663   75.6823
57.3537   75.6823
57.8246   75.7953
61.2121   75.4127
60.8224   75.6831
23.0473   16.5346
-22.2233   37.5175
-24.264   -13.5119
55.6375   76.1111
-24.9803   -7.50842
56.0663   76.1111
57.7554   76.0898
58.9987   75.9576
58.7121   76.019
59.4893   75.962
59.9163   75.9289
60.3547   75.8506
17.4727   39.4211
-59.2858   76.3189
16.1862   -7.50842
-59.1159   76.5399
-50.7094   76.5399
-50.7094   76.1637
-51.0682   76.5399
16.615   -7.50842
55.5806   76.5399
56.0663   76.5399
-0.301052   13.9325
57.7924   76.5291
58.2014   76.5478
58.16   76.1363
58.6414   76.2129
58.2936   75.9463
58.5339   76.5768
58.8353   76.5373
17.7326   39.6616
15.652   -13.5119
-58.8219   76.9688
-51.1382   76.9688
17.4727   -7.74877
23.9049   16.6005
55.6375   76.9688
55.4421   76.9688
58.1683   76.8996
58.4422   77.0321
58.3771   77.0873
4.60812   49.5244
-58.5744   77.3976
-17.2616   40.0904
0.319943   13.9325
-51.5948   77.3976
55.2087   77.3976
-40.4178   -13.4257
0.748762   13.9325
1.17758   13.9325
58.6392   77.3976
-4.82588   14.3613
-40.0873   -13.0831
-58.3171   77.8264
11.0404   50.8109
26.4778   -7.50842
-52.9892   77.8264
-52.4247   77.8264
-24.1386   -13.0831
15.5717   -13.0831
-51.9959   77.6297
54.9737   77.8264
-4.39706   14.3613
-57.9993   78.2299
32.0525   -13.0831
-53.7111   78.2552
-21.3062   46.9515
-28.4109   -7.0796
13.7245   -37.0969
-53.2823   77.9272
-3.96824   14.3613
-27.9821   -7.0796
54.7799   78.163
-21.121   25.619
59.068   78.2552
59.2913   78.2552
-57.5705   78.5028
-57.1417   78.5583
-56.7129   78.4819
-56.2841   78.684
-56.2841   78.4297
-27.5724   -7.0796
-55.8552   78.3985
-55.4264   78.684
-55.4264   78.4868
-27.9821   51.5401
-54.9976   78.5778
-54.5688   78.684
-25.838   -19.5153
-39.9519   -12.6542
-54.14   78.3587
54.6218   78.684
-24.9803   17.363
54.4965   79.1125
59.4259   79.1128
-3.53942   14.3613
54.4899   79.5994
59.3758   79.5417
54.5062   80.1985
59.2719   79.9705
9.75394   46.9515
3.32167   69.25
59.1098   80.3993
24.7095   -52.9631
-27.1244   -7.22403
58.8848   80.8281
22.6185   17.0498
58.5877   81.2569
54.8634   81.5999
22.4312   17.363
55.2015   81.6351
54.8195   81.0415
-25.838   -7.2814
9.49669   46.9515
58.1459   81.6858
55.6373   81.9238
-24.9803   -7.20371
56.0663   82.0416
-24.0294   -12.6542
57.7816   81.9705
57.4893   82.1146
15.4759   -12.6542
56.9239   82.2251
31.8659   -12.6542
-39.989   -12.2254
-24.6977   17.7919
51.7771   84.1491
52.2036   84.0514
52.2086   84.2606
52.6358   84.05
-23.1825   -37.9545
53.0646   84.0651
53.0646   84.2587
53.4934   84.2527
-3.1106   14.3613
-1.39533   65.3907
51.0179   84.6729
51.383   84.3891
53.4934   84.6875
22.1338   17.7919
20.9874   70.1077
53.9431   84.6875
50.6708   85.1117
-24.5148   18.2207
53.9222   85.1163
54.2218   85.1163
-23.8735   -12.2254
31.3996   -1.50496
31.7965   -12.2254
-2.25296   14.22
50.3174   85.9829
-23.2651   -7.0796
3.75049   69.25
-39.989   -11.7966
53.9222   86.4028
54.1344   86.4028
49.9214   86.8965
50.0431   86.5122
-39.7692   -11.7966
-23.6939   -11.96
49.8836   87.2696
-22.4074   -7.0796
-21.9786   -7.0796
50.0917   87.68
-1.82415   14.2459
-1.39533   14.3613
-22.8362   70.1172
53.0386   87.6892
53.4934   87.3169
50.4595   87.9781
-0.966514   65.3907
15.2354   -11.7966
-0.966514   14.3613
52.2072   88.1166
15.3286   -12.0702
52.6358   87.927
50.9268   88.1901
51.285   88.2953
51.7693   88.2441
-1.39533   53.8126
31.7675   -11.7966
-1.39533   53.6651
-0.966514   53.7253
-39.6142   -11.3678
-23.2651   -11.6537
-0.537695   14.3613
-1.82769   54.2414
-22.8362   -11.519
-0.537695   54.0154
15.7574   -7.0796
-22.4074   -11.453
-0.0377116   54.2414
-0.108876   14.3613
1.15774   54.2414
0.319943   14.3613
1.60639   54.1166
1.60639   54.2414
-22.4074   -11.3678
-21.9786   -11.4001
2.18274   54.2414
-2.02056   54.6702
0.319943   54.3811
0.748762   54.4043
-13.4022   8.78667
-24.1227   18.6495
2.56492   54.6702
15.0897   -11.3678
16.1862   -7.0796
-24.3878   18.6495
25.6202   51.6685
-39.5601   -10.939
-5.1085   55.5278
-4.82588   55.3176
-4.39706   55.3206
-3.96824   55.4633
17.9015   39.9264
30.5944   -37.0969
-21.5498   -11.3188
-2.68178   55.3909
2.89285   55.2424
3.06878   55.5278
-21.121   -11.1555
-12.9734   8.78667
-5.16166   55.9567
-3.53942   55.5966
-28.0715   52.0973
3.32167   55.812
3.61581   55.9567
-3.96824   69.6788
14.8998   -11.0655
-5.25469   56.3228
31.6505   -10.939
4.17931   56.0632
4.60812   56.02
5.03694   56.0043
5.46576   56.0686
-4.39706   14.7901
5.90704   56.3855
-5.37954   56.8143
-39.5601   -10.5101
6.13415   56.8143
-39.3538   -10.5101
-5.5181   57.2431
6.3234   57.2431
-3.96824   14.7901
-20.6922   -10.8928
-5.68351   57.5178
-3.53942   14.7901
20.0456   37.3986
-3.1106   14.7901
-2.68178   14.7901
-6.11233   57.858
6.75221   57.6976
7.18103   57.8901
25.6202   52.0973
-20.2633   -10.5101
-6.96997   58.4528
-2.25296   14.7901
7.60985   58.2181
7.81888   58.5296
26.4347   -7.0796
-15.9751   51.2397
-58.4282   58.8785
-57.9993   58.7299
-57.5705   58.645
-57.1417   58.666
-56.7129   58.6855
-56.2841   58.7089
-55.8552   58.7682
-15.5463   51.2397
-1.82415   14.7901
-55.319   58.9584
-7.64109   58.9584
-7.39879   58.7772
-1.39533   14.7901
-0.966514   14.7901
8.04259   58.9584
11.0404   19.7199
21.7608   18.2932
-59.2858   59.2848
-58.857   59.1272
-54.9976   59.1442
31.7809   -10.5101
26.9067   -7.0796
-54.4252   59.3872
-8.00751   59.3872
-7.82761   59.1356
8.20424   59.3872
-30.555   -6.65078
-30.1261   -6.65078
-60.1434   59.7763
-59.7146   59.5374
-54.14   59.5288
-53.7111   59.7329
-29.6973   -6.65078
-39.2844   -10.0813
-8.13789   59.816
8.33623   59.816
-61.4299   60.2449
-29.2685   -6.65078
-61.001   60.1841
-60.5722   59.9855
-53.2823   60.0767
-53.2823   60.2449
26.049   52.0973
-8.25024   60.2449
14.2888   -10.0813
-61.8587   60.6737
-28.8397   -6.65078
-0.537695   14.7901
-52.8901   60.6737
-27.1244   71.6432
-8.31933   60.6737
-0.108876   14.7901
8.43406   60.6737
-61.8587   61.1025
-61.6703   61.1025
-3.53942   69.6788
-52.8535   61.1025
-52.6814   61.1025
-8.25642   61.1025
-8.34821   61.1025
8.34863   61.1025
-27.9821   -6.78148
-61.7935   61.5313
14.4709   -10.4491
32.0525   -10.1978
-8.29797   61.5313
-28.1284   52.5261
-39.2626   -9.6525
-19.8345   -10.006
-9.54288   8.70662
-52.4247   61.8187
-9.11406   8.57058
-22.8362   -6.95342
-8.68524   8.54793
-8.1607   61.9601
8.03867   61.6409
32.4813   -9.78721
-62.0928   62.389
-52.2327   62.389
-7.99538   62.389
0.319943   14.7901
21.5331   18.6495
7.60985   62.0917
-62.2875   62.8178
-62.2355   62.8178
-52.1237   62.8178
-35.9823   2.78322
-7.69034   62.8178
-39.2824   -9.22369
-21.8344   -6.65078
6.75221   62.618
7.18103   62.4121
-62.2875   63.2466
-19.4057   -9.59507
-51.9959   63.1205
14.5328   -37.9545
-21.121   -6.65078
-7.39879   63.0903
15.7574   -6.65078
-7.16681   63.2466
-18.1192   40.517
-17.6904   40.3874
-17.2616   40.2429
5.46576   63.0908
5.89458   62.9559
-62.2875   63.6754
25.6932   52.5261
-4.39706   15.2189
-51.7542   63.6754
-24.2603   19.0783
-6.54115   63.574
26.7422   -6.65078
-6.1699   63.6754
-3.96824   15.2189
-3.53942   15.2189
4.60812   63.3457
-18.8077   -9.22369
-62.2225   64.1042
-51.6754   64.1042
13.8373   -9.22369
-5.68351   63.7815
-5.25469   63.8279
-4.82588   63.8366
-4.39706   63.8647
-3.96824   63.9008
-3.53942   63.9835
27.3355   -6.65078
14.0421   -9.58392
4.17931   63.6908
3.97586   64.1042
-62.304   64.533
-3.1106   15.2189
-2.68178   15.2189
-3.1106   64.198
-2.8456   64.533
-2.25296   15.2189
3.85813   64.533
-62.4335   64.9619
32.9101   -9.30139
-51.5671   64.9619
-8.25642   8.60011
-39.2647   -8.79487
-2.55107   64.9619
10.1828   46.9515
10.6116   46.9515
-62.4964   65.3907
-51.3559   65.3907
-2.25296   65.3907
21.03   70.5365
-30.9838   -6.22196
3.26953   65.3907
-62.4715   65.8195
-51.2348   65.8195
-30.555   -6.22196
-18.5481   -9.03078
18.3303   40.5192
-30.1261   -6.38543
-18.2514   -8.79487
-3.1106   69.6788
2.89285   65.6257
-20.8312   25.9394
18.1414   40.5192
-39.4672   -36.668
-51.0532   66.2483
-1.82415   65.8984
-1.39533   66.0884
-28.2115   52.9549
-28.4109   -50.3902
-0.537695   66.2483
-0.108876   66.2483
-7.39879   8.67232
0.748762   66.2483
-1.82415   15.2189
-1.39533   15.2189
33.1917   -8.79487
2.03521   66.0795
2.46403   65.87
-62.2875   66.3417
-62.076   66.6771
-50.8829   66.6771
-0.966514   66.3456
-39.1549   -8.36605
-20.885   -6.22196
0.319943   66.4849
26.049   52.9549
1.17758   66.2666
-61.8587   67.0868
-0.966514   15.2189
-0.537695   15.2189
-50.8002   67.1059
-17.7766   -8.36605
-61.7362   67.5348
13.468   -8.36605
-61.8587   67.9636
-61.6922   67.9636
13.6133   -8.71975
15.3286   -6.22196
-50.6644   67.9636
-61.6276   68.3924
-50.7094   68.3924
1.17758   65.3907
-61.522   68.8212
21.0708   19.5071
-50.6091   68.8212
-61.4299   69.0817
33.4836   -8.36605
-4.82588   57.2431
-50.7094   69.25
-50.5549   69.25
-61.2842   69.6788
-50.7094   69.6788
-50.514   69.6788
58.2104   69.6788
15.7574   -6.22196
21.332   19.0975
58.6392   69.4054
-2.68178   69.6788
59.068   69.3699
59.4969   69.4157
59.9257   69.5493
16.1862   -6.57899
-39.1313   -7.93724
-61.3068   70.1077
-50.4697   70.1077
26.9634   -6.22196
25.7974   52.9549
60.3545   69.7146
60.7833   69.8296
27.3355   -6.22196
27.7643   -6.22196
61.2765   70.1077
-0.108876   15.2189
-61.3862   70.5365
-50.4274   70.5365
57.1156   70.5365
-31.4126   -5.79314
11.1411   19.9359
61.7071   70.5365
-61.4342   70.9653
0.319943   15.2189
-23.6939   19.9359
-23.9071   19.9359
-24.1223   -36.668
20.9032   19.7215
-30.8109   -5.79314
0.748762   15.2189
-61.3739   71.3941
1.17758   15.2189
-50.2806   71.3941
1.60639   15.2189
56.6578   71.3941
62.0698   71.0467
62.2904   71.3941
-61.254   71.8229
33.7678   -8.0208
-50.2291   71.8229
5.03694   8.5482
-39.1313   -7.50842
56.4951   71.664
62.4353   71.8229
-61.069   72.2518
20.7382   19.9359
-50.1916   72.2518
56.3136   72.2518
2.03521   15.2189
62.4986   72.2518
17.3958   25.9394
-17.2616   -7.78563
-60.7981   72.6806
-50.1445   72.6806
56.2451   72.6806
62.4986   72.6806
-17.0671   -7.50842
-60.5722   73.0398
12.9938   -7.50842
-50.1137   73.1094
56.2368   73.1094
13.1845   -7.80442
-4.82588   15.6478
-60.4111   73.5382
-50.11   73.5382
56.2453   73.5382
62.4986   73.15
62.4192   73.5382
-60.3564   73.967
-50.1405   73.967
56.2042   73.967
62.2631   73.967
-60.282   74.3959
-50.2048   74.3959
5.46576   8.59824
56.0663   74.291
-4.39706   15.6478
-3.96824   15.6478
-20.2633   -5.99946
-60.0927   74.8247
34.1258   -7.50842
-15.1175   47.3803
-39.0852   -7.0796
25.8828   53.3838
61.779   74.8247
-23.7143   20.3648
-19.8345   -5.85837
55.4423   75.2535
55.6375   74.9835
-21.9786   70.9653
20.4008   20.3648
-59.7146   75.4167
-59.5407   75.6823
-50.7094   75.2824
-50.9776   75.6823
55.2087   75.6823
6.3234   8.48778
29.7005   -37.9545
61.2121   75.4232
14.4709   -5.79314
14.8998   -5.79314
-19.8345   40.8356
-59.2381   76.1111
-51.1382   76.1111
-23.4917   20.7936
1.17758   69.6788
-3.53942   15.6478
-39.84   -37.5257
55.0407   76.1111
-16.746   -7.0796
59.0826   76.1503
6.75221   8.48997
59.574   76.1423
59.9417   76.0081
60.3581   75.8948
60.7834   75.7354
5.03694   14.7901
27.7643   -5.79314
-51.4107   76.5399
20.117   20.7936
55.0163   76.5399
-3.1106   15.6478
59.09   76.5088
-23.2651   21.1925
-31.8414   -5.36432
-58.6274   76.9688
-51.5671   76.9688
-31.4126   -5.36432
-31.0723   -5.36432
55.2087   76.9688
54.9923   76.9688
58.6396   76.9688
58.9251   76.9688
-2.68178   15.6478
-2.25296   15.6478
-58.4075   77.3976
-19.4057   40.8053
-51.9959   77.3071
-19.4057   -5.65108
54.9253   77.3976
-18.9769   40.7464
59.068   77.3976
-6.60394   -5.36432
-23.1117   -37.5257
-28.4896   53.8126
-53.2823   77.6252
-1.39533   15.6478
-52.8535   77.5147
-52.4247   77.4193
-18.9171   -5.36432
59.068   77.8264
59.3851   77.8264
-57.9993   78.0385
-28.4109   53.5336
34.2867   -7.0796
14.0421   -5.36432
-56.4023   78.2552
-39.2638   -6.65078
-55.8552   78.2036
19.8294   21.2224
7.60985   8.66632
-54.14   78.0623
-18.5481   40.6179
-0.537695   15.6478
54.6978   78.2552
54.7799   77.9935
-3.53942   -8.36605
18.3303   40.948
59.5423   78.2552
16.0028   -10.0813
-57.1417   78.4205
-56.7129   78.3361
-55.4264   78.2706
-16.404   -6.65078
-54.5688   78.2792
54.5809   78.684
59.4969   78.684
59.5991   78.684
54.494   79.1128
18.0937   -50.3902
59.595   79.1128
54.5216   79.5951
8.46749   8.39628
18.1319   40.948
54.7379   80.4203
59.4969   79.6074
59.3617   79.9705
27.5554   -38.3833
15.3286   81.8904
37.3064   61.9601
59.068   80.5986
58.9322   80.8281
58.6392   81.2081
27.7643   -5.36432
55.477   81.6893
55.1913   81.5038
58.2104   81.6443
28.1931   -5.36432
19.5341   21.6512
56.0663   81.9208
56.4951   82.1146
56.4951   82.0239
-31.8414   -4.9355
56.9239   82.099
-31.4126   -4.9355
57.3528   82.0914
57.7816   81.9404
52.2234   83.8173
-31.1514   -4.9355
12.604   -6.65078
52.6358   83.7166
-22.8362   21.798
53.0637   83.6694
53.0646   83.8299
53.4934   83.6535
7.18103   50.382
12.7557   -6.96274
34.3887   -6.65078
0.748762   -5.36432
51.3155   84.2844
51.7615   83.9462
-18.392   -4.9355
53.9222   84.2587
26.049   53.8126
-39.4393   -6.22196
29.9084   -37.5257
54.351   84.6875
13.1845   8.41037
50.729   85.1209
50.9189   84.8081
-15.9751   -6.22196
54.6411   85.1163
50.4901   85.5491
50.552   85.5451
54.351   85.5451
-2.18328   47.1943
50.3739   86.0009
13.5106   8.78667
54.351   85.974
54.5686   85.974
-0.108876   15.6478
0.319943   15.6478
0.748762   15.6478
50.0366   86.8179
50.165   86.5589
53.9222   86.8316
-8.68524   15.2189
54.351   86.4141
49.9647   87.1158
53.9222   87.002
-22.4074   22.2112
50.0801   87.3681
-21.9786   22.4822
-15.1175   50.9597
1.60639   15.6478
53.4934   87.41
2.03521   15.6478
-2.25718   47.2398
50.9366   87.9481
51.5057   88.1093
-3.53942   -5.67831
2.46403   15.6478
52.2063   88.066
21.042   70.9653
52.6358   87.9247
53.0646   87.7055
7.60985   50.382
-1.69343   53.8126
12.3268   -6.23349
-0.966514   53.5414
-0.645831   53.8126
2.89285   15.6478
-1.82415   54.2112
34.4442   -6.22196
-0.108876   54.133
-39.5797   -5.79314
0.785344   54.2414
1.17758   54.0579
3.32167   15.6478
10.1828   51.2397
2.24584   54.2414
-1.95307   54.6702
0.319943   54.3194
-24.1968   60.2449
-15.5463   -5.79314
2.25787   54.6702
-2.25296   55.099
14.0421   8.78667
2.46403   55.099
2.28277   55.099
6.75221   2.84887
-4.69535   55.5278
-4.39706   55.2988
-3.96824   55.3183
-3.53942   55.3812
34.4395   -5.79314
-3.1106   55.4056
-3.1106   55.5278
-2.68178   55.3835
-2.25296   55.1925
-39.6853   -5.36432
2.63709   55.5278
-15.1364   -5.36432
-4.95253   55.9567
28.0251   -4.9355
2.89285   55.7685
3.32167   55.9279
11.7117   -5.36432
11.898   -5.65624
-5.02381   56.3855
34.3712   -5.36432
4.17931   55.961
4.60812   56.0065
5.03694   55.989
-31.8414   -4.50669
-31.4126   -4.50669
5.53085   56.3855
-5.25469   56.8143
-39.989   -4.9355
5.89458   56.8143
5.66225   56.8143
-5.4494   57.2431
-39.7313   -4.9355
-6.11233   16.0766
-26.2668   9.21549
19.1879   22.1135
-6.48773   57.6719
-6.11233   57.5096
-5.68351   57.4072
5.89458   57.3909
-15.1175   -4.9355
26.4778   53.8126
-6.54115   58.1008
-6.80289   58.1008
-5.68351   16.0766
6.3234   57.8011
6.75221   57.7968
7.18103   57.877
-5.25469   16.0766
7.60985   58.1008
-4.82588   16.0766
-21.5498   22.7274
-6.96997   58.3441
-39.989   -37.0969
-18.1192   -4.72073
-4.50298   16.0766
-57.9993   58.7089
-57.5705   58.5847
-57.1417   58.5656
-56.7129   58.6365
-56.2841   58.7004
-55.8552   58.7668
-55.4264   58.8802
-21.6848   71.3941
-7.60992   58.9584
-7.39879   58.7895
8.03867   58.735
8.16339   58.9584
10.8881   51.2397
11.4839   -4.9355
-58.857   59.2765
-54.9976   59.0716
-54.5688   59.1933
-54.14   59.349
-17.8896   -4.50669
-20.6922   41.127
-7.996   59.3872
-7.82761   59.1694
8.35007   59.3872
34.2907   -4.9355
21.0212   71.3941
-59.7146   59.6957
-59.2858   59.5364
-21.5783   71.8229
-53.2823   59.7056
-25.838   9.21549
-39.7214   -4.50669
-8.18874   59.816
14.0421   -4.88649
28.1931   -4.7546
8.49112   59.816
28.3982   -4.50669
-60.6762   60.2449
18.7591   22.6276
-60.1434   59.9216
-52.865   60.2449
-14.6887   -4.50669
-8.31536   60.2449
-25.2086   9.21549
8.46749   60.2449
8.57082   60.2449
-61.4299   60.6737
-21.121   23.0076
-61.001   60.6076
-3.96824   15.9511
-20.6922   23.3254
-52.6088   60.6737
-8.37707   60.6737
-31.8414   -4.07787
8.56724   60.6737
-4.39706   57.2431
-61.3055   61.1025
-52.4247   61.0579
-3.1106   15.9072
-2.68178   15.8802
-8.38826   61.1025
8.46749   61.0223
18.3303   41.3769
-61.5121   61.5313
34.2548   -4.50669
-20.2633   23.3665
-52.2257   61.5313
-8.33555   61.5313
8.21998   61.5313
-39.989   -4.07787
-61.7404   61.9601
-39.7313   -4.07787
-8.25642   61.825
-14.6887   -4.07787
8.03867   61.7595
7.85714   61.9601
-61.9799   62.389
-23.2651   9.2111
20.9585   71.8229
-51.9959   62.389
1.60639   65.3907
-8.06711   62.389
7.60985   62.203
7.3674   62.389
-62.1473   62.8178
-14.2599   -4.07787
-51.8391   62.8178
-17.4841   -4.07787
-1.82415   15.8334
6.3234   62.8178
6.58381   62.8178
-3.96824   57.2431
17.7862   23.3665
-62.1886   63.2466
10.827   -4.07787
-7.39879   63.2137
11.0404   -4.34752
5.03694   63.2466
-39.9083   -37.0969
5.55368   63.2466
5.89458   63.1192
6.3234   62.9413
-62.1375   63.6754
-51.5671   63.3705
18.3303   23.0161
-51.4577   63.6754
-6.96997   63.4976
-6.54115   63.6688
34.3687   -4.07787
-39.989   -3.64905
4.44335   63.6754
5.03694   63.4017
13.3734   -4.07787
-62.1029   64.1042
-20.2633   23.7068
-51.409   64.1042
-6.11233   63.7739
-5.68351   63.8525
-5.25469   63.8914
-4.82588   63.9257
-4.39706   63.9789
-39.8228   -3.64905
13.6133   -4.36033
26.9067   -29.3781
-23.1343   -37.0969
4.08269   64.1042
28.5736   -4.07787
-62.1588   64.533
-51.5671   64.533
-51.3303   64.533
-3.53942   64.1438
-3.1106   64.4177
-14.2599   -3.64905
3.93559   64.533
-0.966514   15.8046
-62.2875   64.9458
-51.2191   64.9619
-28.6159   54.2414
-2.77382   64.9619
-13.8311   -3.64905
3.76149   64.9619
-62.3737   65.3907
2.03521   65.3907
-22.5868   37.9463
10.5534   -3.64905
-32.6991   -3.64905
-2.56562   65.3907
18.0071   41.3769
3.52731   65.3907
-0.108876   15.8636
-62.3582   65.8195
-22.8362   9.21549
-50.9029   65.8195
-2.25296   65.8195
-2.44177   65.8195
13.6133   -36.8084
-21.5296   72.2518
8.03867   50.382
-32.1522   -3.64905
34.4855   -3.64905
-62.2099   66.2483
-17.2616   -3.84685
-2.25296   66.2196
0.319943   15.848
-1.82415   66.2483
11.4692   51.2397
1.60639   66.2483
2.03521   66.2483
2.46403   66.2483
-15.9751   51.6685
-14.2599   -3.22023
-61.969   66.6771
17.4727   23.5647
-50.7094   66.6771
-17.0122   -3.64905
-1.82415   66.6771
-13.8311   -3.22023
-1.39533   66.6771
-0.966514   66.6771
-0.537695   66.6771
-0.108876   66.6771
-19.8345   24.2127
0.748762   66.6771
1.17758   66.6771
1.60639   66.6771
2.03521   66.6771
25.9366   54.2414
10.3314   -3.22023
-2.04284   47.2293
-61.7452   67.1059
-22.4074   9.21549
-50.5979   67.1059
-40.1562   -2.79141
-13.8311   -2.79141
-21.4286   41.8057
-0.966514   67.1059
-0.537695   67.1059
-0.108876   67.1059
0.319943   67.1059
0.748762   67.1059
1.17758   67.1059
1.60639   67.1059
28.6219   -3.78124
-13.4904   -2.79141
-61.6345   67.5348
-50.7094   67.5348
-50.555   67.5348
-1.39533   67.2064
10.0115   -2.79141
-21.121   41.3905
-33.1279   -3.22023
-0.108876   67.5348
10.1828   -3.0082
0.748762   67.5348
1.17758   15.7972
1.17758   67.3995
1.60639   69.6788
-61.6055   67.9636
-50.5183   67.9636
-0.537695   67.6245
34.6254   -2.96467
0.319943   67.652
2.03521   69.6788
-61.5519   68.3924
-50.4754   68.3924
-61.457   68.8212
-50.4115   68.8212
17.9015   -41.385
-61.2859   69.25
-50.3459   69.25
-1.82415   47.006
57.6921   69.25
-16.4939   -3.22023
58.2104   68.9618
58.2104   69.25
58.6392   68.8866
16.834   24.2241
-40.4178   -2.3626
-40.2579   -2.3626
59.4969   69.0603
17.0439   23.9574
38.4848   -50.3902
59.9257   69.25
1.60639   15.8378
-61.1943   69.6788
2.46403   69.6788
57.3528   69.6788
12.7557   -3.22023
13.0017   -3.22023
57.7816   69.6788
28.6219   -3.22023
2.89285   69.6788
-19.6854   24.6529
14.3032   -37.0969
-22.4074   52.0973
-61.1996   70.1077
-50.2806   70.0444
2.46403   15.9303
2.8844   16.0766
57.3528   70.1077
3.32167   69.6788
61.2121   69.682
-2.25296   83.401
-61.2608   70.5365
-21.9786   9.21549
-50.241   70.5365
-19.4057   25.0818
-19.6204   25.0818
-33.5567   -2.79141
61.6409   70.1318
61.8834   70.5365
3.32167   16.0766
-61.2943   70.9653
-50.2806   70.9653
-50.1745   70.9653
56.6098   70.9653
62.0698   70.9311
9.75394   -2.49207
-5.68351   16.5054
-61.2539   71.3941
-50.1046   71.3941
-20.6322   26.3682
56.4229   71.3941
-33.1279   -2.82909
62.2787   71.3941
-61.1465   71.8229
-50.0775   71.8229
56.3095   71.8229
62.423   71.8229
17.8004   41.8057
34.6964   -2.3626
-60.9568   72.2518
-50.0742   72.2518
56.2494   72.2518
-5.25469   16.5054
62.5012   72.2518
-60.6922   72.6806
-50.061   72.6806
56.1804   72.6806
62.5379   72.6806
20.8116   72.2518
-60.4476   73.1094
-50.0405   73.1094
56.2079   73.1094
62.5309   73.1094
-60.3123   73.5382
-50.0835   73.5382
56.2313   73.5382
-40.4178   -1.93378
62.4625   73.5382
-60.2389   73.967
-50.1794   73.967
56.196   73.967
62.341   73.967
-40.2953   -1.93378
-50.2806   74.3959
-15.7966   -2.79141
16.4038   25.0818
-13.4022   -1.99143
56.0663   74.2329
62.0698   74.3959
62.1753   74.3959
-60.1434   74.4192
-59.9541   74.8247
-50.4718   74.8247
-15.1175   -2.79141
16.615   24.7211
61.9094   74.8247
-21.5498   9.21549
2.75016   16.5054
-59.7083   75.2535
3.32167   16.5054
-50.7094   75.2023
-21.121   9.21549
9.3468   -1.93378
12.9305   -2.79141
-28.7275   54.6702
61.5316   75.2535
-59.4363   75.6823
-5.0826   -4.9355
55.0166   75.6823
55.2087   75.4065
-19.4057   25.5106
61.0102   75.6823
30.1498   -37.0969
-59.1329   76.1111
3.75049   69.6788
-51.4175   76.1111
-5.68351   16.9342
54.7766   76.1111
-18.9769   25.5106
26.049   54.6702
29.0508   -2.79141
60.3551   76.0688
60.7833   75.8438
-40.2867   -1.50496
-58.857   76.5399
-58.7435   76.5399
-51.5671   76.5399
-13.4022   -1.50496
-51.7922   76.5399
54.7799   76.5399
54.6169   76.5399
-6.11233   -8.03323
-13.2272   -1.50496
59.6783   76.5409
59.9295   76.3475
9.03606   -1.50496
-21.5486   42.2345
-58.3792   76.9688
-51.9959   76.9688
-13.8311   8.83857
17.9015   42.2345
54.7799   76.9688
54.5509   76.9688
34.6254   -1.50496
-22.4074   37.7394
-15.2734   -2.3626
-58.1183   77.3976
-13.4022   9.14014
-52.8535   77.289
-21.4716   47.3803
-5.05756   16.9342
16.1862   -42.2427
54.7799   77.3976
54.5357   77.3976
-3.1106   0.506612
59.4969   77.3976
-2.68178   0.639132
-2.25296   -0.0230972
-40.2494   -1.07614
-12.9734   9.21549
-53.7111   77.8264
-53.7111   77.6016
16.174   25.5106
17.4727   26.3682
-12.9734   -1.07614
54.5298   77.8264
-12.5446   9.21549
59.66   77.8264
8.70803   -1.07614
-57.5705   78.2552
-57.1417   78.2552
-57.1417   78.0254
-19.4057   25.9394
-56.7129   77.9735
-56.2841   77.9684
-55.8552   78.0069
-14.6887   -2.3626
-55.4264   78.0781
-54.9976   78.2552
-54.9976   78.1264
2.89285   16.9342
-54.5688   78.0488
-5.68351   17.363
-24.1227   2.78322
59.7315   78.2552
-12.1158   9.21549
59.7479   78.684
54.3696   79.1128
59.7206   79.1128
54.3989   79.542
59.6278   79.5417
54.6038   80.1066
34.4675   -1.07614
59.4399   79.9705
59.2108   80.3993
-18.9769   25.9394
58.956   80.8281
-40.1594   -0.647325
58.5819   81.2569
-5.25469   17.363
55.1422   81.2565
-14.6887   20.3648
58.1082   81.6858
8.4004   -0.647325
56.0663   81.7706
56.4951   81.9015
56.9239   81.9932
57.3528   82.0201
57.7816   81.8912
53.0689   83.3939
12.7557   -2.51269
-21.4623   72.6806
53.4954   83.2992
-28.7884   55.099
34.4617   -0.647325
-40.0119   -0.218506
54.0809   83.401
28.8594   -2.3626
-12.5446   -0.639485
51.7755   83.7675
52.19   83.5557
52.6305   83.4331
53.9222   83.8299
26.049   55.099
54.351   83.8299
-4.76477   17.363
51.3106   84.245
-33.9855   -1.93378
54.351   84.2587
8.13641   -0.218506
51.0417   84.6848
54.7799   84.3118
54.7799   84.6875
16.0697   25.9394
50.8356   85.1163
-4.39706   -9.6525
-19.4057   26.3682
54.9666   85.1163
50.5979   85.5469
54.7799   85.5451
54.9196   85.5451
-0.373698   47.3803
-22.8362   41.5649
-18.9769   26.3682
54.7878   85.974
-18.5481   26.3682
2.46403   17.363
-5.68351   17.7919
54.5321   86.4028
50.1318   86.8014
50.2564   86.6777
15.9975   26.3682
54.1735   86.8316
50.1597   87.0359
18.3303   -41.385
53.9222   87.0878
-19.8345   26.797
50.4664   87.2341
50.4123   87.6213
50.8767   87.6634
-33.5567   -2.30051
-28.8671   55.5278
-5.25469   17.7919
53.0646   87.6721
-14.7915   -1.93378
53.4934   87.4254
51.3226   87.899
-21.4345   42.6633
51.7976   87.9403
52.2069   87.9833
52.6358   87.8739
-1.39533   53.3838
-1.59044   53.3838
-0.108876   47.3803
-0.966514   53.3205
-14.2599   -1.93378
11.4692   -1.93378
-1.80538   53.8126
11.8489   -1.93378
-0.537695   53.8126
-4.82588   17.7919
1.17758   53.8126
-39.8512   0.210313
20.634   72.6806
1.60639   53.4293
1.60639   53.8126
-11.88   0.210313
2.03521   53.8126
2.14233   53.8126
-1.88093   54.2414
12.3268   -2.23858
-0.108876   54.08
0.319943   54.2011
-22.9386   38.3751
0.748762   54.0804
7.88595   0.210313
2.21258   54.2414
-1.99402   54.6702
2.1088   54.6702
29.4796   -1.93378
-19.4057   26.797
-3.96824   55.0386
-4.39706   17.75
17.5059   42.6633
2.07049   55.099
-4.66187   55.5278
-4.39706   55.175
17.4123   26.3682
26.049   55.5278
-2.68178   55.2511
-33.9154   -1.50496
13.351   -47.8173
2.30864   55.5278
-18.9769   26.797
-4.73781   55.9567
-18.5481   26.797
2.89285   55.8119
3.32167   55.8679
3.75049   55.8745
3.75049   55.9567
34.5919   0.210313
-21.1546   43.0921
4.28776   55.9567
-4.88006   56.3855
17.9015   43.0921
4.60812   56.0585
-39.7796   0.639132
11.4692   20.3648
-14.1109   -1.50496
-5.08973   56.8143
5.03694   56.5771
15.7574   26.797
5.46576   56.8143
-6.11233   57.2431
-13.8311   -1.50496
11.4481   -1.50496
-9.97169   9.12465
-5.68351   57.2431
-5.25469   56.9881
-4.39706   70.1077
5.52105   57.2431
-11.5305   0.639132
-6.67342   57.6719
15.9256   26.797
-19.8345   27.2259
6.00108   57.6719
-6.85521   58.1008
6.3234   57.8701
6.75221   57.9205
7.18103   57.9204
7.60985   58.0663
29.5918   -1.50496
-7.06405   58.5296
-2.25296   0.210313
8.03867   58.4948
-3.96824   -9.85734
-34.4143   -1.07614
-58.4282   58.9584
16.0126   -42.2427
-57.9993   58.7942
-57.5705   58.6713
-57.1417   58.6549
-56.7129   58.7048
-56.2841   58.7679
-55.8552   58.8184
-55.4264   58.9157
-19.4057   27.2259
-7.49449   58.9584
-18.9769   27.2259
8.29744   58.9584
-58.8961   59.3872
-3.96824   70.1077
-58.4282   59.0867
-54.9976   59.0325
-54.5688   59.0959
-54.14   59.147
-53.7111   59.2033
-53.7111   59.3872
-53.2823   59.2641
-39.7922   1.06795
2.89285   12.2172
-8.01846   59.3872
-7.82761   59.2078
-3.96824   2.67984
-13.7603   -1.07614
8.50216   59.3872
-59.9352   59.816
-59.7146   59.715
-59.2858   59.6129
-52.8535   59.4511
-52.8535   59.816
-18.6335   27.2259
2.03521   17.7919
-8.26182   59.816
2.46403   17.7919
8.62275   59.816
-11.2582   0.937386
-21.378   73.1094
-60.1434   59.9297
-28.9594   55.9567
26.049   55.9567
-8.38131   60.2449
8.67422   60.2449
4.60812   14.8578
20.0456   41.8057
29.9084   -1.07614
7.28659   1.06795
-52.2675   60.6737
-8.42707   60.6737
8.6531   60.6737
34.5403   1.06795
-61.001   60.8783
16.1862   -32.3799
-8.42151   61.1025
15.8859   27.2259
-39.8165   1.49677
-10.8293   1.37055
-61.3008   61.5313
25.8222   55.9567
-33.9855   -1.0346
-51.9348   61.5313
-8.37388   61.5313
8.46749   61.2776
8.33999   61.5313
-61.5322   61.9601
-19.8345   27.6547
-51.9959   61.9601
-0.0392133   47.3803
-3.53942   70.1077
6.98101   1.49677
-6.11233   18.2207
8.03767   61.9601
-33.9718   -0.647325
-61.764   62.389
-51.6025   62.389
-8.25642   62.1457
-8.15374   62.389
-13.4022   -0.647325
7.65803   62.389
-61.9514   62.8178
-19.4057   27.6547
-5.68351   18.2207
-51.5671   62.8178
11.2925   20.3648
-7.82761   62.8178
-7.89651   62.8178
-3.1106   70.1077
11.0404   -0.647325
-5.25469   18.2207
11.3264   -0.647325
-62.0151   63.2466
-18.9807   27.6547
-51.3176   63.2466
29.8344   -0.647325
-34.4143   -0.218506
-4.82588   18.2207
5.89458   63.2466
-2.68178   70.1077
34.477   1.49677
6.75221   63.0119
-61.9865   63.6754
-51.2189   63.6754
-7.39879   63.2956
-6.96997   63.556
-33.9818   -0.218506
-6.65079   63.6754
-20.9975   43.5209
-13.1189   -0.218506
5.03694   63.5679
5.46576   63.4572
-39.7928   1.92558
-61.9178   64.1042
-10.4005   1.64965
-4.33283   18.2207
-51.1344   64.1042
-29.2685   56.3855
-6.11233   63.8167
-5.68351   63.8859
-5.25469   63.9559
-4.82588   64.039
-9.97169   1.92558
19.6168   47.2196
-3.96824   64.1042
-2.25296   70.1077
-29.082   56.3855
4.60812   63.7545
-61.9057   64.533
-51.1382   64.533
33.1262   -25.5188
-4.39706   64.1232
-3.96824   64.2174
-3.53942   64.3448
29.9206   -0.218506
12.3691   -50.3902
4.17931   64.2282
4.09345   64.533
1.60639   17.8501
-18.4487   27.6547
6.75221   1.83676
-50.796   64.9619
-3.1106   64.7024
-2.95264   64.9619
4.00197   64.9619
34.4094   1.92558
-62.0574   65.3907
-39.7331   2.3544
-9.54288   1.9931
-50.6391   65.3907
15.7574   27.6547
-2.85612   65.3907
15.8911   27.6547
3.92313   65.3907
-9.11406   2.20036
-62.0575   65.8195
-17.6904   82.1284
-50.5589   65.8195
-2.68178   65.8195
-19.4057   28.0835
3.32167   65.8195
3.75049   65.8195
-34.4143   0.210313
-61.9531   66.2483
-50.7094   66.2483
-50.481   66.2483
-34.182   0.210313
-1.82415   69.9855
20.4153   73.1094
2.89285   66.2483
3.32167   66.2483
26.049   56.3855
17.9015   43.362
-12.482   0.210313
-61.8587   66.6771
6.3234   2.3544
-50.4296   66.6771
14.1209   -36.668
-2.39863   66.6771
2.46403   66.6771
2.89285   66.6771
-14.6887   20.7936
3.43079   66.6771
-61.661   67.1059
14.0421   9.21549
34.3395   2.3544
-2.08972   67.1059
-1.82415   67.1059
2.03521   67.1059
2.46403   67.1059
-39.6605   2.78322
3.05117   67.1059
-8.68524   2.5349
-61.62   67.5348
-50.3205   67.5348
-18.9769   28.0835
-1.6515   67.5348
-21.2541   73.5382
-0.966514   67.5348
-15.9751   52.0973
1.60639   67.5348
-18.1192   28.0835
18.3303   43.5209
2.46403   67.5343
-14.4525   20.7936
-61.6217   67.9636
11.0404   -0.0267203
-1.39533   67.7143
4.60812   2.74172
-0.80715   67.9636
20.2075   73.5382
30.2884   -36.668
0.319943   67.9636
0.748762   67.9636
1.17758   67.9636
5.03694   2.66149
5.46576   2.60114
2.03521   67.7028
-61.5887   68.3924
-50.2806   68.3124
-34.8431   0.639132
2.46403   18.2207
5.89458   2.50934
-0.108876   68.092
15.9031   28.0835
34.2535   2.78322
2.89285   18.2207
58.2104   68.3924
18.7591   43.5209
-34.4143   0.56706
58.6392   68.3384
-12.1158   0.423543
-19.4057   28.5123
-19.7225   28.5123
-50.2806   68.8212
-39.5601   3.21204
57.7816   68.8212
-18.9769   28.5123
-15.5463   51.875
-8.25642   2.92069
-29.203   56.8143
59.068   68.4948
59.068   68.8212
59.4969   68.6324
59.4969   68.8212
59.9257   68.7692
-1.39533   70.1077
3.43372   3.21204
-61.4299   69.0368
-40.1124   -36.2392
3.75049   3.06279
-50.1554   69.25
57.3528   69.25
10.2125   0.639132
4.17931   2.8806
3.75049   18.2207
60.3545   69.25
60.7833   68.9725
60.7833   69.25
61.2121   69.2131
10.6116   0.262077
-18.5481   28.5123
-61.1914   69.6788
-50.2806   69.6788
-50.1304   69.6788
56.9239   69.6788
56.6702   69.6788
30.3372   0.639132
4.60812   18.2207
30.0438   0.639132
61.6409   69.6788
-5.25469   -7.93724
-61.1036   70.1077
-50.0831   70.1077
-11.2582   50.8109
56.469   70.1077
-7.82761   18.6495
56.9239   70.1077
-7.39879   18.6495
61.9191   70.1077
-61.0803   70.5365
-50.0441   70.5365
56.4951   70.5365
-0.108876   2.35549
-0.966514   70.1077
62.0698   70.5365
-11.687   0.832566
15.9168   28.5123
-50.0027   70.9653
-19.4057   28.9411
56.2184   70.9653
62.2171   70.9653
-61.0721   71.3941
-49.98   71.3941
56.1114   71.3941
62.3438   71.3941
-61.001   71.676
-39.5248   -36.2392
-11.5349   1.06795
-49.9796   71.8229
56.0745   71.8229
62.4671   71.8229
-60.7614   72.2518
-49.9769   72.2518
56.0767   72.2518
34.1512   3.21204
62.5348   72.2518
16.615   -32.3799
-21.0179   43.9498
-60.5201   72.6806
-49.9582   72.6806
56.0663   72.6806
26.0988   56.8143
14.4709   9.21549
62.5493   72.6806
-60.3333   73.1094
2.62874   3.64086
-6.55521   18.6495
-2.25296   0.615374
2.89285   3.50107
-60.2202   73.5382
-49.9625   73.5382
56.081   73.5382
62.4986   73.1514
62.4206   73.5382
-60.1434   73.8246
30.3372   1.06795
26.4778   56.8143
33.9939   3.64086
56.0663   73.967
-6.11233   18.5602
-5.68351   18.4973
62.3055   73.967
-5.25469   18.466
-59.9653   74.3959
-18.9769   28.9411
-50.4114   74.3959
55.7626   74.3959
62.1423   74.3959
-18.5481   28.9411
-50.6239   74.8247
55.6375   74.8247
55.3762   74.8247
20.4744   38.0637
11.898   52.0973
61.8794   74.8247
-18.1192   28.9411
-59.5475   75.2535
11.4692   20.7936
-50.9725   75.2535
-26.2668   9.64431
55.0589   75.2535
-6.86193   4.06968
1.81294   4.06968
61.5088   75.2535
-59.3291   75.6823
-51.1382   75.6823
2.03521   3.92489
-51.3293   75.6823
15.9937   28.9411
61.2121   75.5518
20.6735   38.3751
-35.1038   1.49677
-19.4057   29.3699
-51.5671   76.1111
33.7933   4.06968
-51.7628   76.1111
54.6012   76.1111
54.7799   75.7429
-1.82415   0.467966
-19.7075   29.3699
60.7833   75.9422
-58.857   76.2916
-39.1313   4.20537
-51.9959   76.5399
-38.93   4.4985
-52.1966   76.5399
-6.54115   4.2667
11.6345   52.0973
60.3043   76.5399
-1.82415   83.3927
-58.4282   76.6566
-34.8431   1.09537
3.32167   18.3366
-57.9965   76.9688
-52.4247   76.9688
-18.9769   29.3699
-52.683   76.9688
1.32742   4.4985
54.2623   76.9688
-11.2582   1.49677
59.4969   76.9688
59.9257   76.9688
1.60639   4.22224
-25.838   9.64431
-57.5705   77.3176
33.6397   4.4985
-25.4091   9.64431
30.3372   1.49677
-53.7111   77.3722
18.7591   43.9498
-53.2823   77.3976
-53.2823   77.2648
-3.53942   57.2431
54.351   77.3976
54.167   77.3976
-35.272   1.92558
59.9646   77.3976
-57.5705   77.8264
-57.1417   77.5167
-57.1417   77.8264
-18.5481   29.3699
-56.7129   77.5689
-56.2841   77.8264
-56.2841   77.6323
-18.1192   29.3699
-55.8552   77.7083
3.75049   18.4439
19.1879   43.9498
-54.5688   77.7726
-5.51043   4.92731
-54.14   77.8264
-54.14   77.5637
54.351   77.8264
54.167   77.8264
59.9257   77.6611
4.17931   18.5418
-55.4264   77.8267
-54.9976   77.8591
54.351   78.2552
54.2104   78.2552
0.958836   4.92731
54.351   78.684
54.2448   78.684
-2.68178   -6.22196
33.6325   4.92731
54.2639   79.1128
59.8183   79.1128
54.3505   79.5426
-38.7025   5.01766
59.6985   79.5417
-11.1075   1.92558
54.5328   79.9762
-21.3471   44.3786
-38.6352   5.35613
59.4969   79.9796
59.2429   80.3993
-5.25469   5.10709
58.9683   80.8281
55.2237   81.2781
-3.1106   57.2431
55.2344   81.0621
58.6392   81.1973
-23.1951   38.804
55.6283   81.3632
55.6382   81.6845
24.3338   71.4783
56.0648   81.5392
56.4274   81.6858
58.2104   81.572
0.748762   5.19389
9.97066   1.92558
56.9239   81.8636
57.3528   81.9109
57.7816   81.8166
53.5072   82.9519
33.6321   5.35613
29.9084   1.92558
-19.4057   29.7988
53.9223   82.9726
54.351   82.8391
-19.682   29.7988
-38.574   5.78495
-4.82588   5.40253
-24.0673   -36.2392
52.1931   83.3305
52.6317   83.157
5.89458   18.6495
53.0838   83.0245
54.351   83.401
-5.25469   -4.07787
51.5929   83.8629
51.824   83.5882
-35.272   2.27997
-18.9769   29.7988
54.96   83.8299
6.3234   18.6495
51.348   84.2427
-10.8293   2.3544
-4.23796   5.78495
51.0973   84.6875
55.2087   84.392
55.2087   84.6875
20.9032   38.7692
9.32512   2.3544
19.1879   44.3694
55.2087   85.1163
-9.11406   19.0783
50.6787   85.5797
9.75394   2.16217
-16.404   52.5261
50.4427   86.0218
50.5058   85.9243
29.9084   2.3544
54.9538   85.974
50.3552   86.3629
54.7799   86.2148
-18.5481   29.7988
50.3753   86.7297
0.338851   5.78495
54.2651   86.8316
50.5277   87.0219
16.1862   29.4716
33.5514   5.78495
16.3067   29.7988
-19.4057   30.2276
50.8985   87.3661
51.3258   87.6445
-19.6124   30.2276
51.6954   87.6369
53.0646   87.619
-38.4777   6.21377
53.4934   87.4279
-8.68524   19.0783
-3.96824   5.9524
52.6358   87.7935
29.7517   2.3544
-35.3093   2.78322
-1.39533   52.9047
26.4778   57.2431
-1.39533   0.33965
-8.25642   19.0725
-7.82761   18.903
1.62216   52.9549
-3.38459   6.21377
-0.966514   53.0378
-0.769335   53.3838
-10.7124   2.78322
-18.9769   30.2276
1.17758   53.3065
-20.4866   26.797
-18.5481   30.2276
2.03521   53.3838
2.1474   53.3838
7.60985   2.77482
-1.90816   53.8126
8.03867   2.7045
-0.537695   53.6401
-0.309678   53.8126
0.748762   53.8126
0.114202   6.21377
-6.96997   18.7387
2.20351   53.8126
-2.007   54.2414
16.3941   30.2276
0.319943   54.0322
2.16171   54.2414
-15.9751   52.5261
-4.08854   54.6702
8.46749   2.62634
5.46576   18.7512
-2.15356   54.6702
2.07224   54.6702
8.8963   2.54145
-4.50716   55.099
33.395   6.21377
-19.4057   30.6564
-3.53942   55.099
-3.1106   54.7945
-3.1106   55.099
-2.68178   54.8361
-2.68178   55.099
-24.9526   9.64431
-2.25296   55.099
2.1521   55.099
-4.67669   55.5278
2.45277   55.5278
-4.71922   55.9567
13.8807   -36.2392
2.89285   55.6459
3.32167   55.7264
3.75049   55.8443
29.7791   2.78322
3.95236   55.9567
-3.1106   6.34363
-4.82588   56.2334
4.17931   56.0711
-2.68178   6.46424
-10.4005   3.03361
-5.1141   56.8143
4.60812   56.4642
5.03694   56.7598
16.4191   30.6564
-19.4057   31.0852
-52.9094   57.2431
-21.7298   44.8074
-21.5498   44.5907
-52.4247   57.2431
9.75394   47.3803
-6.3316   57.2431
-6.11233   57.0828
-5.68351   56.9754
-23.2651   9.64431
7.18103   2.8764
16.4444   31.0852
-52.8535   57.6719
6.3234   19.0783
-52.4247   57.6719
27.7643   -32.3799
-51.9959   57.6719
-19.4948   31.514
16.4898   31.514
-6.54115   57.4622
-1.39533   6.64258
5.89458   57.5776
15.5218   -19.5153
-0.108876   6.61044
-53.4197   58.1008
-53.2823   57.7083
-52.8535   58.1008
-52.4247   58.1008
-51.9959   58.1008
-51.7668   58.1008
-6.82648   58.1008
6.3234   57.794
6.75221   57.9204
7.18103   57.9675
6.75221   19.0783
-9.54288   19.5071
-53.2823   58.5296
29.8557   3.21204
-52.8535   58.5296
-52.4247   58.5296
-29.6973   57.6719
-51.8724   58.5296
33.2257   6.64258
-9.97169   3.33489
7.60985   58.1022
-38.2737   6.71319
8.12949   58.5296
-9.59908   3.64086
1.07732   -4.9355
-57.5705   58.8452
-57.1417   58.8174
-56.7129   58.8353
-56.2841   58.8808
-55.8552   58.8911
-55.4264   58.9273
-54.9976   58.9214
-38.0948   7.0714
-1.82415   6.66564
-54.5688   58.9584
-54.14   58.7682
-54.14   58.9584
5.27459   3.64086
-53.7111   58.9584
-53.2823   58.9584
-52.8535   58.9584
-52.4247   58.9584
-19.7358   31.9429
5.89458   3.38565
-9.11406   19.5071
-7.37176   58.9584
-1.39533   6.83004
29.9084   3.64086
-38.7321   -44.3868
-58.4282   59.2612
-57.9993   59.0248
-0.108876   70.0198
-52.4247   59.3872
-52.2376   59.3872
-8.03673   59.3872
-7.82761   59.2222
-0.966514   6.89325
8.46749   59.1262
8.59039   59.3872
-0.537695   6.87304
-59.7146   59.7226
-59.2858   59.6827
-58.857   59.5303
-52.4247   59.816
-19.8345   32.3717
-8.31313   59.816
33.0904   7.0714
8.70449   59.816
-60.5722   60.2449
-35.2881   4.06968
-60.1434   59.9286
-52.4247   60.2449
-52.1633   60.2449
-8.42262   60.2449
8.74922   60.2449
-60.8236   60.6737
-60.5722   60.2922
-51.9959   60.5813
-21.9779   45.2362
-9.11406   4.04823
-8.47407   60.6737
8.7253   60.6737
-8.68524   4.06968
-19.9716   32.3717
-51.9959   61.1025
-37.8792   7.50022
-8.4859   61.1025
8.6238   61.1025
-61.1733   61.5313
19.6168   45.0335
17.412   26.797
-51.478   61.5313
-8.4471   61.5313
8.46749   61.5095
-22.8362   9.64431
-22.4074   9.64431
-61.3027   61.9601
-51.5671   61.9601
-37.6526   7.92904
-8.39949   61.9601
4.60812   3.89728
8.22556   61.9601
15.7574   -35.8104
-61.4299   62.2909
29.4796   12.661
-51.1382   62.1007
32.9101   7.56775
32.7502   7.92904
19.7206   45.2362
-8.2677   62.389
11.898   52.5261
7.92214   62.389
-37.4057   8.35785
-61.6481   62.8178
-51.1382   62.8178
32.5532   8.35785
6.75221   19.5071
-7.98933   62.8178
7.18103   62.8178
29.8652   4.06968
7.60985   62.7297
-61.8587   63.2466
16.615   32.3717
-51.1382   63.2466
-50.9157   63.2466
16.6981   32.3717
-7.53935   63.2466
6.3234   63.2466
-20.0416   32.8005
-35.272   4.4985
7.18103   63.0685
9.55876   47.3803
-61.7589   63.6754
-37.0981   8.78667
-50.865   63.6754
-29.4029   57.6719
-6.96997   63.5686
32.3476   8.78667
-14.6887   21.2224
-19.9818   33.2293
5.46576   63.6077
5.89458   63.4971
6.3234   63.3964
6.75221   63.2796
-36.6881   9.21549
-61.7208   64.1042
-8.68524   4.38114
-6.54115   63.7276
-6.11233   63.8448
-5.68351   63.939
-5.25469   64.0489
26.4088   57.6719
-21.9786   9.64431
17.0439   32.8162
-36.3098   9.64431
5.03694   63.7734
3.81279   4.4985
-61.6896   64.533
-50.7094   64.1806
-50.7094   64.533
17.4727   32.9742
-4.82588   64.1699
-4.39706   64.2588
-3.96824   64.3537
4.17931   4.15322
-9.97169   19.9359
26.9067   57.6719
4.37684   64.533
-61.8587   64.9619
-61.7019   64.9619
31.4727   9.64431
-50.4071   64.9619
-3.53942   64.5534
-3.20744   64.9619
-29.6973   58.1008
27.4123   -32.3799
4.31449   64.9619
-61.8587   65.3907
-61.7094   65.3907
-50.345   65.3907
-21.081   73.967
-3.04564   65.3907
4.17931   65.3907
-21.5498   9.64431
-61.8587   65.8195
17.9873   33.2293
-9.54288   19.9359
29.7647   4.4985
-50.2797   65.8195
-19.876   33.6581
31.1948   9.88379
10.1828   47.3803
30.996   10.0731
-61.6522   66.2483
-50.2806   66.2483
-35.9079   10.5019
-2.68178   66.2483
-2.89239   66.2483
3.75049   66.2483
4.00603   66.2483
4.17931   65.87
-61.6012   66.6771
-40.1397   -35.8104
-50.0171   66.6771
-19.8636   34.0869
6.56512   19.9359
-35.1961   4.92731
-8.25642   4.66556
-61.6197   67.1059
-50.2806   67.1059
-7.88315   4.92731
-23.2651   -36.1898
-2.46915   67.1059
30.8674   10.5019
3.45979   67.1059
3.75049   66.7397
-61.6829   67.5348
-20.0581   34.5158
-49.8981   67.5348
18.3303   34.5158
-22.2597   52.0973
-3.96824   -9.6525
-9.97169   20.3648
-16.404   52.9549
18.2218   34.5158
30.8261   10.9308
-61.7193   67.9636
-50.2806   67.9636
-49.9289   67.9636
-1.82415   67.8978
-29.454   58.1008
-1.39533   67.9636
-21.121   9.64431
1.60639   67.9636
29.9084   4.92731
2.14761   67.9636
30.6876   11.3596
2.89285   67.6081
-35.272   11.512
29.6821   4.92731
58.2104   67.8752
-20.4235   34.9446
58.6392   67.9636
-35.1215   5.35613
-61.703   68.3924
-20.2633   34.7602
-1.39533   68.1959
-0.966514   68.3504
-0.750663   68.3924
-5.25469   -4.68126
-7.39879   5.26505
-9.54288   20.3648
0.407018   68.3924
0.748762   68.3511
1.17758   68.268
1.60639   68.1533
-6.96997   5.35613
57.7816   68.3924
57.5031   68.3924
57.7816   68.1576
59.068   68.0813
-35.055   11.7884
18.2205   34.9446
59.4969   68.3924
30.3954   11.7884
-61.628   68.8212
-49.9828   68.8212
-20.788   35.3734
-0.108876   68.4464
-34.8431   12.0547
57.3528   68.8212
57.0063   68.8212
-50.1314   -49.9614
59.9257   68.4687
60.3545   68.5965
60.3545   68.8212
8.8963   66.2483
30.0428   12.2172
60.9262   68.8212
2.03521   5.35613
2.46403   5.35613
-49.9645   69.25
56.9239   69.25
56.5808   69.25
-26.2668   71.9569
61.2121   68.977
61.532   69.25
-61.4299   69.328
-61.2368   69.6788
-49.944   69.6788
56.4951   69.6788
56.3094   69.6788
2.89285   5.30808
-34.4143   12.5642
61.9246   69.6788
-61.0471   70.1077
18.4387   35.3734
-9.97169   66.6771
62.0698   69.9177
26.9067   58.1008
-21.0878   35.8022
-29.6973   58.5296
-33.8567   13.0749
-60.8974   70.5365
-49.8793   70.5365
29.4796   12.8339
55.9902   70.5365
3.32167   5.02102
62.3308   70.5365
-61.001   70.9653
-60.8451   70.9653
-29.5054   58.5296
18.7591   35.7721
55.8768   70.9653
62.4478   70.9653
-33.5567   13.3713
-60.8026   71.3941
-49.8726   71.3941
0.319943   69.9102
10.6116   47.3803
-17.109   82.5434
-21.4203   36.231
19.9654   73.967
-60.7008   71.8229
-49.9083   71.8229
6.75221   20.3648
28.6219   13.5037
-35.272   5.78495
62.6126   71.8229
-20.8143   74.3959
-6.96997   5.54531
-60.5335   72.2518
-49.9075   72.2518
32.2805   -19.5153
55.7357   72.2518
62.6578   72.2518
-60.3704   72.6806
29.0508   13.2067
-33.1279   13.687
-49.7953   72.6806
55.7663   72.6806
62.6289   72.6806
-60.2608   73.1094
-49.8518   73.1094
-49.717   73.1094
56.0663   73.1094
55.808   73.1094
62.5277   73.1094
-60.1674   73.5382
-1.82415   48.5307
-49.7521   73.5382
7.18103   20.3648
19.2134   36.231
-6.67289   5.78495
62.4012   73.5382
26.9067   58.5296
-60.0337   73.967
-15.8689   52.9549
-50.1179   73.967
-9.97169   20.7936
62.2266   73.967
-59.845   74.3959
30.3661   -35.8104
-40.136   -35.3816
-32.6921   13.9325
-9.54288   20.7936
55.6375   73.9937
28.1931   13.7733
28.004   13.9325
61.9487   74.3959
19.6148   36.6599
-59.7146   74.8247
-59.577   74.8247
-14.4518   21.2224
-50.7094   74.624
-50.8981   74.8247
-22.2422   37.0887
54.9011   74.8247
55.2087   74.4135
-32.1767   14.3613
-22.4074   46.0938
61.616   74.8247
-59.3574   75.2535
-51.1382   75.2535
27.7994   14.3613
-12.1158   9.64431
-11.687   9.64431
54.6707   75.2535
1.60639   5.77103
2.03521   5.62612
27.6465   14.7901
-21.9786   36.7971
-59.132   75.6823
29.5285   5.78495
6.72299   20.7936
-51.5808   75.6823
-34.8431   6.04516
11.0404   47.3803
-31.8414   14.8807
60.863   75.6823
-58.857   76.075
-31.6425   15.2189
7.18103   20.7936
-1.39533   83.3861
-11.2582   9.64431
-31.4126   15.4727
60.6588   76.1111
-58.4282   76.3759
-31.2124   15.6478
19.8609   37.0887
-9.97169   21.2224
-3.96824   -6.24165
-25.838   72.1293
54.2635   76.5399
-22.2083   46.0938
-6.00171   6.21377
60.6337   76.5399
-57.9993   76.6616
-3.53942   -6.42289
-3.09787   -7.0796
-57.541   76.9688
-10.7295   9.64431
-52.8535   76.9165
-2.25296   6.21377
-3.1106   -6.54876
54.1618   76.9688
60.3545   76.9688
60.6072   76.9688
-57.1417   77.1827
-30.9838   15.8186
-56.7129   77.3976
-22.4074   37.3318
-56.2841   77.3976
-29.571   58.9584
-2.68178   -6.612
20.0456   45.8327
-55.7788   77.3976
-54.5688   77.3976
7.60985   21.2224
26.4778   16.0766
16.615   -31.951
-54.14   77.2339
-53.7111   77.1263
-53.2823   77.067
54.0843   77.3976
11.898   52.9549
60.4998   77.3976
-55.4264   77.4566
-10.4005   21.6512
-0.966514   83.401
-54.9976   77.4585
54.0328   77.8264
-10.4005   9.4186
26.9067   15.68
-1.82415   6.09785
54.0264   78.2552
59.9257   78.2552
60.115   78.2552
54.0388   78.684
59.9257   78.684
60.0279   78.684
54.0542   79.1128
59.9257   79.0828
-9.97169   21.6512
54.1199   79.5417
59.7611   79.5417
20.1949   46.0938
54.3039   79.9725
-1.39533   6.03273
-0.966514   5.97237
54.5362   80.4429
54.6237   80.3776
59.4969   80.0507
59.2735   80.3993
54.757   80.7812
54.7511   80.7066
-0.537695   5.9274
-30.555   16.1433
59.068   80.7066
-30.1261   16.4137
54.9349   80.9952
55.1972   80.8765
20.1081   37.5175
55.6554   81.0841
-0.108876   5.89254
13.4569   -36.2392
58.5406   81.2569
39.7712   59.8765
0.319943   5.87738
56.4951   81.5964
56.7861   81.6858
57.7816   81.6858
0.748762   5.87696
-9.54288   21.2761
58.2104   81.4936
1.17758   5.84817
57.3528   81.7217
54.3631   82.5551
7.18103   21.2275
54.3484   82.3604
25.9361   16.5054
52.6176   82.932
-29.6973   16.5806
-29.2685   16.6914
53.0139   82.7258
29.4796   6.21377
53.428   82.6462
-28.8397   16.8143
54.7799   82.6991
54.7799   82.9722
51.9194   83.3979
52.2218   83.128
54.7799   83.401
14.0421   9.64431
55.1053   82.9722
8.03867   21.6512
55.2169   83.401
51.6323   83.8264
-22.7871   37.9463
55.2087   83.8299
20.314   37.9463
-10.8293   22.08
51.3959   84.2587
-10.4005   22.08
55.4827   84.2587
51.1473   84.6875
17.42   27.2259
55.508   84.6875
50.9201   85.1169
51.0104   85.1143
55.4516   85.1163
50.8501   85.5344
-28.5532   16.9342
55.2087   85.5451
55.329   85.5451
50.558   86.0482
50.6974   85.9089
-23.1041   38.3751
55.0887   85.974
50.504   86.4675
50.7177   86.3212
54.7799   86.3491
2.03521   2.91113
50.6444   86.7991
24.5771   16.9342
54.351   86.8102
-22.9203   -35.3816
50.8769   87.1339
20.4744   38.3201
25.1914   16.7667
19.1879   -14.7983
51.2827   87.2529
53.9222   87.126
-23.4404   38.804
51.8023   87.413
-34.6235   6.64258
52.2052   87.6905
25.6202   16.6594
-5.68351   6.32926
52.6358   87.6507
53.0646   87.5697
-23.2651   38.5797
-5.25469   6.51778
-1.39533   52.653
26.5517   58.9584
-27.9821   17.312
-0.867598   52.9549
8.23427   22.08
1.60639   52.7181
20.6965   38.804
8.8963   22.08
2.04432   52.9549
-1.82415   53.3838
-1.95253   53.3838
-1.82415   53.0367
-4.82588   6.61414
0.903736   53.3838
1.17758   52.9795
2.19037   53.3838
-2.06522   53.8126
-0.537695   53.4408
13.7262   9.64431
-11.2582   22.5089
-15.5463   47.8091
2.19341   53.8126
-2.21669   54.2414
24.3338   17.1172
0.319943   53.8133
2.14492   54.2414
-10.8293   22.5025
-4.40704   54.6702
-20.3147   27.6547
-4.39706   6.62152
8.60582   22.5089
-3.53942   54.6702
-23.6914   39.2328
-27.5532   17.5472
-2.68178   54.3968
-2.68178   54.6702
20.4138   46.5227
-3.96824   6.46532
2.23242   54.6702
-4.52152   55.099
2.40663   55.099
-4.55915   55.5278
8.8963   22.5089
-28.3232   -49.9614
2.89285   55.3655
-27.1244   17.7579
-11.687   22.9377
-4.64037   55.9567
3.32167   55.5307
20.9032   39.2328
3.93771   55.9567
-51.5671   56.3855
-3.53942   6.3988
-3.1106   6.31444
-25.838   10.0731
-2.68178   6.23237
23.4761   17.7819
4.17931   56.1893
4.43197   56.3855
-52.8535   56.8143
-53.2623   56.8143
13.5391   -35.3816
-52.4247   56.5417
-52.4247   56.8143
-22.4916   46.9515
-51.9959   56.8143
-51.5671   56.8143
29.2807   6.64258
-51.1382   56.8143
8.8963   22.9377
-23.9649   39.6616
-4.82588   56.5213
-14.9887   47.8091
-34.6071   7.0714
0.748762   70.1077
12.3268   52.9549
-34.6344   7.50022
-53.7111   57.0902
9.32512   22.9377
-53.2823   57.2431
-51.9959   57.2431
-51.5671   57.2431
-12.1158   23.3665
21.1572   39.6616
23.9049   17.4971
-26.6956   18.1354
-5.68351   57.1361
-5.25469   56.9357
5.03694   56.879
5.46576   57.2431
5.46576   57.0679
29.0508   7.50022
-54.14   57.6719
-25.4091   10.0731
-4.82588   -4.26147
-53.7111   57.6719
-11.4752   23.3665
-51.5671   57.6719
-16.404   53.3838
-51.1382   57.2749
-29.5692   59.3872
-24.3197   40.0904
-6.11233   57.3691
5.89458   57.3281
6.3234   57.601
28.8806   7.50022
22.5269   18.2207
-34.6302   7.92904
23.0473   17.9871
-24.1227   39.8599
-54.14   58.1008
-53.7111   58.1008
-51.5671   58.1008
-51.4115   58.1008
-6.69845   58.1008
-6.54115   57.8525
6.75221   57.8429
7.18103   58.0125
7.4149   58.1008
29.0508   7.92904
28.8264   7.92904
-54.9976   58.4057
-54.5688   58.5296
-54.14   58.5296
-53.7111   58.5296
-11.2582   23.028
-34.542   8.35785
21.332   39.9293
-6.92652   58.5296
18.0717   -49.9614
8.03867   58.4316
-24.9803   10.0731
-26.3336   18.6495
-57.1417   58.9584
11.4692   21.2224
22.103   18.6495
-24.5515   9.97075
-55.8552   58.9203
-55.4264   58.6956
-51.9959   58.9584
-51.8063   58.9584
-51.5671   58.5367
-1.82415   -6.56531
-22.4074   46.7091
28.831   8.35785
-34.4143   8.75123
-26.032   19.0783
-57.9993   59.2115
-57.5705   59.1379
-24.6404   40.5192
-56.7129   59.0171
-56.2841   59.0004
1.17758   70.1077
-51.9611   59.3872
-8.05238   59.3872
-7.82761   59.2208
-7.39879   58.9718
8.46749   59.0227
8.64919   59.3872
1.60639   70.1077
29.0508   8.78667
-59.2858   59.743
-58.857   59.676
-58.4282   59.4908
9.32512   23.3665
-52.0116   59.816
27.7643   -31.951
-8.25642   59.6362
8.75375   59.816
-60.3282   60.2449
-20.5397   74.8247
-59.7146   59.8403
28.8075   8.78667
21.9226   19.0783
-51.847   60.2449
-8.47597   60.2449
8.79655   60.2449
-60.6585   60.6737
-25.838   19.3579
9.75394   23.3665
-8.5345   60.6737
8.77748   60.6737
-61.001   61.1025
-60.8816   61.1025
-34.4143   9.21549
-51.5671   61.1025
-34.2394   9.21549
-8.55174   61.1025
8.69483   61.1025
-61.0175   61.5313
-12.1158   23.7953
28.7336   9.21549
-51.1382   61.5313
-11.7037   23.7953
-8.5145   61.5313
-1.39533   -6.46727
8.56643   61.5313
-61.1057   61.9601
-34.4143   9.64431
9.32512   23.7953
-50.7094   61.9601
-40.0445   -25.09
-8.47135   61.9601
8.46749   61.765
21.8128   40.5192
-23.4511   39.2328
-61.1891   62.389
-50.7094   62.389
-50.3538   62.389
-8.36871   62.389
2.03521   70.1077
28.6219   -42.2427
-61.4299   62.8178
-24.8133   40.948
-50.7094   62.8178
-50.3448   62.8178
30.3372   -35.3816
-8.10197   62.8178
28.6219   9.56004
-24.9316   41.3769
8.03867   62.5407
8.9776   23.7953
-61.4299   63.2123
-50.7094   63.2466
19.9001   47.8091
-7.82761   63.0985
22.1897   41.0178
-24.1227   10.0731
7.18103   2.78627
7.60985   62.9949
-61.5354   63.6754
15.5017   -40.5274
21.7608   19.5997
-7.39879   63.3931
-25.0885   41.8057
-40.2022   -34.9528
21.6506   19.9359
-33.9855   10.0731
5.89458   63.6483
6.3234   63.5321
6.75221   63.436
7.18103   63.2819
-61.5688   64.1042
2.46403   70.1077
28.6219   10.0731
-50.2806   64.1042
9.75394   23.7953
-6.54115   63.7827
-6.11233   63.9187
-5.68351   64.0355
-25.4091   20.0219
-25.2158   20.3648
4.60812   64.1042
4.91233   64.1042
21.5157   20.3648
5.46576   63.7981
-61.5685   64.533
-50.2806   64.533
-50.0501   64.533
-5.25469   64.1634
-4.82588   64.2591
-4.39706   64.3432
28.3684   10.0731
-3.92349   64.533
-12.1158   24.2241
-24.9803   20.7936
-61.5797   64.9619
-23.6939   10.0731
-49.9654   64.9619
-23.6939   9.7201
-3.45843   64.9619
4.49984   64.9619
-61.5676   65.3907
-33.9855   10.5019
-29.5417   59.816
-15.9751   53.3838
-3.32059   65.3907
4.4547   65.3907
-61.5154   65.8195
22.6185   41.5191
-3.1106   65.8195
-3.28992   65.8195
4.37819   65.8195
-61.4618   66.2483
-49.8518   66.0056
-49.8518   66.2483
-24.7137   21.2224
-33.939   12.2172
-3.27861   66.2483
28.1931   10.5019
4.20785   66.2483
-61.5092   66.6771
-25.4091   42.2345
21.332   20.9376
-3.1106   66.6771
-25.5126   42.2345
-2.68178   66.6771
-22.7449   -34.9528
3.98541   66.6771
-61.6313   67.1059
-49.8518   67.1059
-49.4831   67.1059
-3.1106   67.1059
21.2379   21.2224
-2.68178   67.1059
21.1717   39.2328
3.70504   67.1059
-61.752   67.5348
-33.9855   10.9308
-33.7173   10.9308
-3.1106   67.5348
-23.7385   39.6616
-2.68178   67.5348
-2.25296   67.5348
27.7643   10.7863
3.3815   67.5348
-61.7939   67.9636
23.0473   41.9021
-24.5515   21.4277
28.1931   10.9308
-2.68178   67.9636
13.4111   -34.9528
-2.25296   67.9636
9.75394   61.9601
2.46403   67.9636
-12.1158   24.6529
-33.5841   11.3596
26.9067   11.3596
-26.1854   42.6633
-24.3542   21.6512
57.7816   67.8309
58.2104   67.6053
21.0348   21.6512
59.068   67.771
-24.1227   21.8785
-25.838   42.4458
-61.7716   68.3924
-49.8518   68.3924
-49.6022   68.3924
-4.39706   68.3924
-23.9004   22.08
23.4761   42.3383
27.3355   11.3596
-3.96824   68.3924
20.9032   21.8663
27.3355   11.0734
-2.25296   68.3924
-22.8362   47.3803
-1.82415   68.3924
23.796   42.6633
-33.5567   11.7884
-26.5475   43.0921
20.7715   22.08
1.60639   68.3924
-23.6939   22.2355
2.14721   68.3924
2.46403   68.2708
2.89285   67.9853
-23.2651   10.0731
57.1474   68.3924
30.3372   -34.9528
59.4969   68.0139
59.9257   68.2484
-23.3262   22.5089
26.4778   11.7884
-61.6889   68.8212
-49.8518   68.8212
-49.7055   68.8212
-4.82588   68.8212
-3.53942   -9.79494
-22.8362   10.0731
-4.39706   68.8212
-3.96824   68.8212
-22.4074   10.0731
30.4783   -34.9528
-22.8362   22.8171
2.89285   70.1077
-1.39533   68.8212
-0.966514   68.8212
-0.537695   68.8212
-0.108876   68.8212
0.319943   68.8212
0.748762   68.8212
9.32512   24.2885
-22.5908   47.3803
24.2923   43.0921
-33.1279   12.2172
38.2085   -49.9614
56.7118   68.8212
56.9239   68.6104
60.3545   68.4605
60.7833   68.657
20.1189   22.9377
-61.5367   69.25
-49.8518   69.25
-49.7362   69.25
-5.25469   69.25
-22.4074   23.1588
26.049   12.2172
-4.82588   69.25
-4.39706   69.25
9.69958   24.6529
-3.94121   69.25
-1.82415   68.9826
-22.1772   23.3665
-0.966514   69.146
-22.6326   -34.524
27.4971   -31.951
-5.68351   -6.22196
-20.4049   28.0835
8.03867   66.6771
19.4287   74.8247
56.4951   69.0601
61.2121   68.8866
-21.9786   23.6501
-0.328416   47.7564
61.8003   69.25
-50.1216   -49.5326
-61.274   69.6788
16.615   -31.5222
-49.7599   69.6788
-5.25469   69.6788
-5.59887   69.6788
-4.82588   69.6788
-4.39706   69.6788
-4.02543   69.6788
19.1879   23.7166
56.105   69.6788
-26.956   43.9498
62.0698   69.6788
-29.5247   60.2449
26.4778   12.2172
3.32167   70.1077
-60.9731   70.1077
-49.8518   70.1077
-49.7796   70.1077
-5.68351   70.1077
19.6168   23.4452
25.1914   43.9168
-5.25469   70.1077
-4.82588   70.1077
-0.641601   47.5632
-28.4109   -49.5326
56.0663   70.1077
55.918   70.1077
-32.6991   12.646
-27.1244   44.2634
62.4986   70.1077
-12.1158   25.0818
-60.7455   70.5365
-21.6816   24.2241
-49.78   70.5365
25.6202   44.3253
-6.30095   70.5365
-20.2633   75.2204
-5.68351   70.5365
-5.25469   70.5365
-4.82588   70.5365
-11.7018   25.0818
-4.39706   70.4832
55.7702   70.5365
-0.52426   47.966
62.627   70.5365
-60.6258   70.9653
-49.8518   70.9653
-49.8204   70.9653
-6.11233   70.9653
12.3268   53.3838
-5.68351   70.9653
-5.25469   70.9653
-32.2702   12.6316
-4.77292   70.9653
55.6375   70.9653
18.7591   23.9745
10.1828   25.0818
25.6202   12.646
62.7086   70.9653
-14.6887   21.6512
-21.5489   24.6529
-60.5503   71.3941
-49.8518   71.3464
-12.1158   25.5106
-21.9786   10.0731
-5.68351   71.363
-5.25469   71.2429
26.049   12.646
-25.6142   72.2518
55.5371   71.3941
62.7987   71.3941
26.2318   44.8074
-60.4394   71.8229
-49.9048   71.8229
55.6375   71.8229
55.4875   71.8229
62.8384   71.8229
-60.3236   72.2518
-3.53942   70.5365
17.956   24.6529
-49.8394   72.2518
-21.4849   25.0818
55.4931   72.2518
-40.4178   -34.3081
-60.2364   72.6806
-49.7029   72.6806
-8.68524   15.6478
55.5229   72.6806
62.7583   72.6806
-60.1958   73.1094
-49.6301   73.1094
55.6375   73.1094
2.46403   65.3907
62.6334   73.1094
-14.4379   21.6512
-31.7383   13.0749
-60.129   73.5382
-49.6059   73.5382
55.6375   73.5382
55.4513   73.5382
24.7626   13.0749
62.4706   73.5382
-59.9887   73.967
17.7912   25.0818
-49.9339   73.967
55.2087   73.967
-27.5532   44.8414
20.749   47.3803
17.4727   27.8736
62.2378   73.967
-21.4618   25.5106
-50.2806   74.2085
17.7338   25.5106
-21.3346   25.9394
10.6116   25.5106
54.7799   74.3804
-0.966514   -6.32355
62.0698   74.152
61.8492   74.3959
-59.7146   74.452
26.4778   44.9531
26.9067   45.0861
17.4727   25.9394
17.662   25.9394
54.4745   74.8247
61.6409   74.6055
61.4412   74.8247
26.4319   60.2449
-31.6137   13.5037
-59.0991   75.2535
23.0473   13.5037
-51.4087   75.2535
54.351   75.2535
-21.5498   10.0731
-3.1106   70.5365
61.2121   75.2535
-22.5804   -34.0951
61.013   75.2535
-3.1106   -5.88725
-58.857   75.6823
23.4761   13.3692
28.1931   45.1788
-51.6968   75.6823
54.351   75.6823
54.1731   75.6823
23.9049   13.2762
-29.4725   60.6737
60.7004   75.6823
24.3338   13.159
-58.4282   76.1111
-31.4863   13.9325
-51.9959   76.1111
28.6219   45.1383
-52.1272   76.1111
54.351   76.1111
54.1229   76.1111
60.6432   76.1111
-57.9993   76.3758
29.0508   45.1043
17.6029   26.3682
-52.4247   76.5399
-52.4247   76.4739
-20.8327   26.797
29.4796   45.0888
60.7429   76.5399
-57.5705   76.7401
-57.2173   76.9688
17.4727   26.797
-54.5688   76.9428
-12.5446   25.9394
-4.82588   -2.79141
-54.14   76.8908
-53.7111   76.9688
29.9084   45.0658
30.3372   45.0271
-53.2823   76.8574
-52.8535   76.7697
54.0247   76.9688
26.4778   60.6737
60.7833   76.9688
-20.7267   27.2259
22.0305   13.9325
-56.7129   77.08
-56.2841   77.0711
30.766   44.972
22.6185   13.5228
-55.4264   77.0838
-22.6617   47.8091
-54.9976   77.0112
17.4727   27.2259
31.1948   44.9631
60.894   77.3976
53.9636   77.8264
60.3545   77.8264
-12.1628   25.9394
60.7833   77.7651
-31.4126   14.3613
17.742   27.2259
60.454   78.2552
53.9458   78.684
-21.121   10.0731
60.2092   78.684
53.9562   79.1128
21.7608   14.3613
31.6237   44.9639
53.9915   79.5417
59.9257   79.2942
59.7976   79.5417
32.0525   44.995
59.5738   79.9705
54.3527   80.405
54.1287   80.4043
-20.6786   27.6547
59.2939   80.3993
54.3766   80.7839
32.4813   45.1078
24.3338   -47.8173
17.9015   27.6547
-20.6922   9.90082
55.1607   80.8244
-30.9838   14.5339
20.9032   51.8153
58.933   80.8281
-20.6207   28.0835
54.7818   81.0867
10.6306   25.9394
55.6267   80.891
17.9015   28.0835
56.0676   81.0787
18.1789   28.0835
58.6392   81.0988
58.4285   81.2569
-20.4932   28.5123
21.332   14.5864
54.4072   81.6994
32.7498   45.2362
-12.9734   26.3682
-16.404   53.8126
18.2534   28.5123
56.9239   81.5041
21.0894   14.7901
57.3528   81.5559
57.7816   81.5028
58.2104   81.3898
13.0675   -34.0951
54.1192   82.081
-28.3607   45.665
54.7595   82.1171
54.9691   82.114
23.9049   71.9767
-2.68178   70.5365
53.1392   82.4257
53.5855   82.1805
-29.4067   61.1025
20.9321   47.8091
53.9047   82.5381
54.7822   82.5434
-24.1227   40.0881
55.2087   82.5434
-20.2971   28.9411
-27.9821   45.2884
30.8776   -36.2392
52.2033   82.9538
20.7593   15.2189
55.2087   82.9722
55.4345   82.9722
13.1845   -34.4693
26.4026   61.1025
51.6321   83.8299
51.7781   83.5698
-12.4068   26.3682
55.6375   83.8299
-30.1261   15.2733
-20.0987   29.3699
33.3389   45.5271
55.7371   84.2587
51.2094   84.6875
51.3493   84.3601
-24.9803   50.382
55.7318   84.6875
51.1224   85.1171
11.0404   26.3682
55.6249   85.1163
18.1919   29.3699
41.0577   55.1402
55.4405   85.5451
50.8586   85.9826
17.0209   -31.5222
-20.0702   29.7988
-12.9734   26.797
17.0439   -53.2566
16.615   -53.2296
-29.6973   15.519
18.1951   29.7988
-4.39706   43.9498
50.8861   86.6004
-12.5446   26.797
54.3489   86.8316
54.7799   86.469
50.9811   86.9851
-29.3502   61.5313
18.1751   30.2276
51.7296   87.1348
-29.2685   15.5991
53.9222   87.097
53.6038   87.2604
-20.3791   30.6564
52.6358   87.455
53.0646   87.4593
-20.2633   30.3772
-15.9751   53.8126
18.1515   30.6564
-1.39533   52.4591
19.1445   75.2535
-0.966514   52.5261
11.0404   26.797
10.647   26.797
9.66157   47.8091
1.60639   52.5085
-12.5446   27.2259
-22.7746   48.238
-20.4838   31.0852
-1.82415   52.8413
-0.654713   52.9549
-28.8397   15.6003
0.891647   52.9549
1.17758   52.692
2.03521   52.8215
17.9015   31.0852
-2.0738   53.3838
18.1044   31.0852
-19.8888   75.6823
-0.44014   53.3838
-20.4496   31.514
0.54364   53.3838
17.9015   31.514
2.16231   53.3838
-2.25296   53.8126
-2.25296   70.5365
10.6116   27.2259
-0.108876   53.5616
-0.108876   53.8126
0.319943   53.6535
20.5886   15.6478
2.12043   53.8126
-3.96824   54.2414
-4.23549   54.2414
-3.96824   53.9802
18.0358   31.514
-3.53942   54.2414
-3.1106   53.927
-3.1106   54.2414
31.0257   -34.0951
34.1966   45.933
-1.82415   70.5365
2.17415   54.2414
-27.9821   16.0766
-4.39706   54.5675
2.37737   54.6702
18.3303   -49.5326
-39.5601   -35.8104
-20.2451   31.9429
21.0989   48.238
2.89285   55.099
3.32167   55.0784
-4.5373   -5.79314
26.3913   61.5313
-4.44156   55.5278
11.0404   27.2259
-20.4765   28.5123
3.75049   55.5278
3.94745   55.5278
-51.9959   55.9567
-23.2651   48.6668
-8.21288   15.6478
-51.5671   55.7418
-51.5671   55.9567
-51.1382   55.787
-51.1382   55.9567
20.4356   16.0766
-27.5532   16.4497
-50.641   55.9567
-4.4573   55.9567
17.9889   31.9429
-52.8535   56.3855
-20.0298   32.3717
18.8704   -41.385
17.4797   28.5123
17.9618   32.3717
-51.9959   56.3855
-51.1382   56.3855
-50.7094   56.3855
-12.5446   27.6547
-4.56561   56.3855
4.17931   56.0849
-19.9826   32.8005
-54.5688   56.8143
35.483   46.0938
11.6153   21.6512
-54.14   56.6216
-54.14   56.8143
-53.7111   56.5709
-53.7111   56.8143
-20.4495   28.9411
10.6171   27.6547
-50.7094   56.8143
-50.3846   56.8143
17.9342   32.8005
5.03694   15.6478
4.60812   56.4534
5.03694   56.6742
-20.0388   33.2293
11.0404   27.6547
5.46576   56.8143
-12.5446   28.0835
-12.1158   28.0673
17.9015   33.2293
26.4778   61.9601
-54.9976   56.837
-54.9976   57.2431
-54.5688   57.2431
-54.14   57.2431
-20.1255   33.6581
-50.6292   57.2431
17.9978   33.6581
20.2867   16.5054
-5.25469   57.2063
-4.82588   56.9816
5.89458   57.0558
-20.2059   34.0869
18.165   -49.5326
-29.2685   46.3954
-55.5713   57.6719
-54.9976   57.6719
-54.5688   57.6719
-51.1382   57.6719
-50.9573   57.6719
-40.5577   -33.6663
-6.20385   57.6719
-20.2646   34.5158
-5.68351   57.4301
6.3234   57.403
6.58524   57.6719
-55.4264   58.1008
-55.7214   58.1008
-54.9976   58.1008
-26.6956   16.9342
-51.2194   58.1008
-6.68512   58.1008
35.9118   46.3824
4.72885   15.6478
7.18103   58.0462
-6.54115   73.5382
18.3303   34.2408
-55.9913   58.5296
18.5212   34.5158
-20.333   34.9446
-51.3733   58.5296
-1.39533   70.5365
7.60985   58.245
8.03867   58.4665
10.6116   13.0749
21.2247   48.6668
-11.687   9.9628
-56.2841   58.7513
-0.966514   70.5365
18.8083   34.9446
-7.35558   58.9584
-6.96997   58.5916
8.43056   58.9584
-20.4776   35.3734
19.0192   35.3734
-57.5705   59.248
-57.1417   59.1753
-20.7394   35.8022
-51.7863   59.3872
-8.06068   59.3872
-7.82761   59.2248
-26.2227   17.363
20.0456   17.363
8.64904   59.3872
-11.2582   9.87637
19.1879   35.7273
-58.857   59.7737
-58.4282   59.6137
-57.9993   59.4644
-0.537695   -6.09601
-51.7428   59.816
-8.39108   59.816
-8.25642   59.6136
8.7469   59.816
17.4774   28.9411
-21.9786   48.238
-59.7146   60.0341
-59.2858   59.861
-19.5421   76.1111
14.0421   10.0731
-51.4483   60.2449
-8.54512   60.2449
8.80186   60.2449
12.4625   53.8126
-60.3776   60.6737
-60.1434   60.3818
-51.5671   60.6737
-51.1382   60.633
11.0404   28.0835
-25.9137   17.7919
-8.61086   60.6737
8.7893   60.6737
-23.0951   49.0956
19.9032   17.7919
-51.1382   61.1025
19.4245   36.231
-29.6973   46.7266
-50.6359   61.1025
-8.63441   61.1025
8.73762   61.1025
10.7564   28.0835
-60.8029   61.5313
-50.7094   61.5313
-25.6314   18.2207
-50.2806   61.5313
12.7557   53.8126
-8.59766   61.5313
8.65052   61.5313
-61.001   61.9601
36.3407   46.7266
-50.2806   61.9601
-50.0632   61.9601
-8.52732   61.9601
19.8029   18.2207
-29.1176   62.389
-61.001   62.389
-21.121   36.2399
-5.35121   4.06968
-49.9415   62.389
-8.43698   62.389
8.46749   62.0805
8.31799   62.389
-61.0446   62.8178
-25.3265   18.6495
19.6963   18.6495
-20.3388   29.3699
-8.25642   62.7792
-24.9803   19.0783
-12.1158   28.5123
-16.404   54.2414
11.0404   28.5123
-61.1777   63.2466
-50.2806   63.2466
19.6234   36.6599
-7.82761   63.2154
-21.8207   37.0887
-21.5498   36.6989
7.48803   63.2466
-61.4299   63.6754
36.5716   46.9515
-50.2806   63.6754
-49.9313   63.6754
-7.39879   63.4815
-23.172   49.5244
36.7695   46.9515
21.7608   49.5244
19.5904   19.0783
6.3234   63.643
6.75221   63.5276
7.18103   63.4007
19.8191   37.0887
-61.4299   63.9731
-22.0858   37.5175
-49.8518   64.1042
-24.5515   19.5071
-6.96997   63.6971
-6.54115   63.8954
-6.11233   64.0166
15.5604   -31.0934
-4.39706   65.8195
19.4785   19.5071
5.21639   64.1042
5.46576   63.9642
5.89458   63.802
-61.5114   64.533
-22.4074   -33.6663
30.5027   3.21204
-5.68351   64.1378
-5.25469   64.255
-4.82588   64.3651
-4.39706   64.4739
-24.1227   19.7859
-24.1227   19.9359
4.60812   64.533
4.78156   64.533
-30.555   47.2179
-61.5171   64.9619
-3.21413   -9.6525
20.0606   37.5175
-3.96824   64.6991
-3.7369   64.9619
19.3465   19.9359
-23.6939   20.1796
26.3076   62.389
-61.4753   65.3907
-49.8518   65.3907
12.7557   54.2414
-23.6939   20.3648
-3.59094   65.3907
4.60812   65.1023
-29.0538   62.8178
-30.1261   46.9981
-6.11233   -9.22369
21.826   40.0904
-23.2651   49.9532
-49.5254   65.8195
-3.53942   65.8195
-22.4074   37.96
4.47396   65.8195
-23.2651   20.5564
-61.3518   66.2483
-49.423   66.1496
-12.5446   28.9411
20.4744   38.0757
-3.53942   66.2483
-3.68335   66.2483
4.35604   66.2483
20.6989   38.3751
-61.4255   66.6771
-49.423   66.6771
-49.2394   66.6771
-3.53942   66.6771
-24.4315   40.5192
-0.537695   83.3308
4.1882   66.6771
-61.5655   67.1059
-12.0012   28.9411
19.1879   20.7936
-49.1506   67.1059
36.7695   47.1827
-4.17273   67.1059
18.7591   -42.2427
-3.53942   67.1059
-22.8362   38.5004
20.9032   38.6433
10.9099   28.9411
-61.6907   67.5348
-49.423   67.5348
-49.1289   67.5348
-4.39706   67.5348
-32.6991   47.8091
-23.4496   39.2328
-3.96824   67.5348
-3.53942   67.5348
-23.2651   38.9903
3.92588   67.5348
19.0813   20.7936
26.1728   62.8178
58.2104   67.4055
58.6392   67.4155
58.6392   67.5348
-22.5501   -33.6663
-61.7537   67.9636
-49.423   67.9636
-49.1721   67.9636
-4.39706   67.9636
-4.68557   67.9636
-3.96824   67.9636
-3.53942   67.9636
-3.1106   67.9636
3.32167   67.9636
-12.5446   29.3699
-22.8362   21.2224
-12.1013   29.3699
11.0404   29.3699
57.3528   67.9491
57.7816   67.6374
13.0007   -33.6663
59.4969   67.8222
18.9575   21.2224
10.1828   47.8091
-61.7356   68.3924
-31.4126   47.642
-49.272   68.3924
-4.82588   68.3924
-5.02339   68.3924
21.4033   39.2328
-3.53942   68.3924
-3.1106   68.3924
-2.68178   68.3924
-30.9838   47.4447
2.89285   68.3924
3.32167   68.3924
37.1983   47.7021
3.75049   68.0188
-22.4074   21.3993
56.8893   68.3924
31.1948   -33.8355
59.9257   68.0929
-29.042   63.2466
37.8989   -49.5326
-35.272   48.238
-61.6417   68.8212
-49.423   68.8212
-22.4074   21.6512
-12.5446   29.7988
-5.26592   68.8212
17.5948   29.3699
-3.53942   68.8212
-3.1106   68.8212
-2.68178   68.8212
-2.25296   68.8212
1.17758   68.8212
1.60639   68.8212
2.03521   68.8212
2.46403   68.8212
2.89285   68.8212
-23.9134   40.0904
13.1845   54.2414
10.6116   47.8091
60.7833   68.5551
61.2121   68.7856
18.8436   21.6512
22.2972   40.5192
11.0404   47.8091
11.0404   29.7988
-49.4745   69.25
-34.4143   48.1706
-3.53942   69.25
-3.1106   69.25
10.7967   29.7988
-33.9855   48.1001
21.8927   40.0904
-12.1158   30.164
-1.82415   69.25
-1.39533   69.25
-24.173   40.5192
-0.537695   69.25
-0.108876   69.25
0.319943   69.25
0.748762   69.25
1.17758   69.25
-4.82588   -5.36432
-33.5567   48.0465
2.03521   69.1431
-33.1279   48.0026
-21.9786   22.08
56.2093   69.25
11.0404   30.2276
61.6409   68.9679
-32.6991   47.9781
-32.2702   47.9143
62.2927   69.25
-61.4299   69.3634
-61.2212   69.6788
-49.5511   69.6788
37.6271   48.163
-5.86838   69.6788
22.378   40.5192
-21.8048   22.08
-3.53942   69.6788
-50.1028   -49.1038
18.7591   22.08
-2.25296   69.3875
-1.82415   69.5812
-1.39533   69.6788
-24.4095   40.948
-0.966514   69.6788
22.6185   40.6739
21.6656   49.9532
-0.108876   69.5475
0.319943   69.4884
27.7643   -31.5222
-21.6081   22.5089
18.7591   22.5089
-29.2685   -9.6525
11.4692   47.8091
-24.6248   40.948
62.4986   69.6788
62.6362   69.6788
23.0473   40.9152
-60.8731   70.1077
-49.6356   70.1077
-6.11233   70.1077
-6.33357   70.1077
-36.1296   48.6417
-3.96824   70.1077
18.5674   22.5089
-12.1158   30.6564
-21.6496   22.9377
18.3948   22.9377
55.7826   70.1077
62.7724   70.1077
-60.5934   70.5365
-49.6993   70.5365
-6.54115   70.5365
-6.73219   70.5365
-35.7008   48.4426
-21.7471   23.3665
-3.96824   70.5365
-40.5926   -33.2375
55.6375   70.5365
-25.4091   10.5019
-24.5689   41.3769
62.8571   70.5365
-24.9803   10.5019
18.2077   23.3665
-60.4478   70.9653
-49.8053   70.9653
-11.8721   30.6564
-21.838   23.7953
-6.96997   70.9567
-6.54115   70.9653
-4.39706   70.9653
23.4761   41.2415
10.5694   30.6564
55.4705   70.9653
-12.1158   31.0852
62.9274   70.9653
-4.39706   -4.07787
-60.3766   71.3941
-11.687   31.0852
-49.8573   71.3941
-6.96997   71.3941
-0.537695   70.5365
-6.54115   71.3941
-6.11233   71.3941
-34.8431   48.2509
38.0559   48.4863
-4.82588   71.3941
10.4306   31.0852
-21.8348   24.2241
55.3942   71.3941
14.655   82.5434
63.0586   71.3941
-60.2792   71.8229
-0.108876   70.5365
-11.687   31.514
-6.54115   71.8229
17.4727   24.2186
-6.11233   71.8229
-22.5558   -33.2375
-11.4973   31.514
10.6116   31.514
38.9136   48.6668
55.3442   71.8229
-16.8328   54.6702
63.115   71.8229
10.3751   31.514
0.319943   70.5365
-49.7078   72.2518
0.748762   70.5365
-15.9751   48.238
-5.68351   71.9418
55.338   72.2518
62.9274   72.2518
63.0744   72.2518
-60.1434   72.2904
-36.9872   49.0956
-16.404   54.6702
-49.6429   72.6806
55.3484   72.6806
-12.1158   31.9429
-11.687   31.9429
23.9152   41.8057
-60.0668   73.1094
-49.5502   73.1094
55.3302   73.1094
62.9274   72.6995
62.7683   73.1094
-60.0028   73.5382
-49.54   73.5382
55.2087   73.5382
17.9015   23.8364
25.8916   63.2466
17.2211   24.6529
-28.2044   -49.1038
-59.8553   73.967
-49.8518   73.9506
-25.4091   42.0891
54.8488   73.967
62.4986   73.706
62.3159   73.967
-24.9803   41.8925
24.0497   42.2345
-59.571   74.3959
12.9638   -33.2375
-26.2668   42.4804
-50.8731   74.3959
-50.2806   74.1545
54.4784   74.3959
-21.5498   24.785
62.0698   74.2188
61.8764   74.3959
-25.838   42.3057
-59.2858   74.8247
38.4848   48.7826
-51.1382   74.8247
-51.1382   74.6053
-51.4073   74.8247
24.1396   42.6633
54.1639   74.8247
-27.0373   43.0921
61.6409   74.5998
61.4054   74.8247
-26.6956   42.7597
-58.857   75.2535
24.2576   43.0921
-27.2741   43.5209
-51.5671   75.1473
-29.0475   63.6754
17.16   25.0818
61.2121   75.0041
60.9709   75.2535
-58.4282   75.5993
-21.121   25.2007
-35.7008   -52.8061
-51.7852   75.6823
-19.1807   76.5399
53.8526   75.6823
17.2066   25.5106
60.7833   75.5454
-27.4177   43.9498
-57.9993   75.9977
24.5697   43.9498
-27.5112   44.3786
-51.9959   75.9575
-6.54115   73.2584
53.9222   76.1111
39.3424   49.0956
60.6726   76.1111
-57.5705   76.4577
-37.8449   49.5244
-20.6922   25.6212
-52.4247   76.402
24.7749   44.3786
53.9222   76.5399
53.7861   76.5399
60.7833   76.4944
-4.82588   -5.52971
-20.4846   25.9394
-57.1417   76.7814
17.2566   25.9394
-56.7129   76.9688
-37.4161   49.5244
31.4958   -33.2375
-56.2841   76.824
-55.8552   76.9688
-55.8552   76.8035
-40.5763   -32.8087
-55.4264   76.7858
22.6185   40.7463
-54.9976   76.714
-54.5688   76.646
-54.14   76.6573
-53.7111   76.6878
-53.2823   76.7007
-27.5532   44.6532
-15.5463   48.238
53.8139   76.9688
60.9433   76.9688
53.9222   77.3976
53.8357   77.3976
61.0127   77.3976
24.9877   44.8074
53.8546   77.8264
17.2558   26.3682
60.9787   77.8264
53.9222   78.2552
53.883   78.2552
-23.2651   50.382
10.6066   31.9429
-6.11233   73.5382
-20.1692   26.797
39.7712   49.5244
60.6872   78.6037
60.4029   78.8136
17.2286   26.797
-27.6236   45.2362
60.1819   79.1128
-24.5515   10.5019
53.8795   79.5417
-20.0476   27.2259
17.2272   27.2259
37.6271   -49.1038
53.9225   79.9705
53.8127   79.9705
18.1561   76.5399
53.9165   80.3662
53.7202   80.4196
59.4969   80.1635
59.3095   80.3993
53.9703   80.7953
25.2084   45.2362
-0.108876   -5.72079
55.2219   80.8947
59.068   80.6433
58.8635   80.8281
53.8583   81.1608
-27.6637   45.665
54.3083   81.2737
55.2143   81.2461
-11.2582   54.8158
55.6362   80.9682
56.0663   80.9928
56.4951   81.2569
56.4951   81.135
21.7608   -41.385
-5.25469   -4.9355
56.9699   81.2569
11.0494   32.3717
-27.7332   46.0938
58.173   81.2569
58.6392   81.0135
-20.0739   27.6547
53.4163   81.7246
25.6202   45.8114
53.9005   81.6093
54.8139   81.6421
55.2107   81.6889
-12.9734   32.8005
17.2723   27.6547
57.3528   81.3486
57.7816   81.3578
53.0533   82.1197
-37.8449   49.9027
-29.0994   64.1042
-27.9821   46.5227
-20.1775   29.7988
55.2094   82.1148
-27.8541   46.5227
52.6452   82.5362
52.36   82.5434
26.049   46.2126
55.6375   82.3271
55.6375   82.5434
55.8597   82.5434
52.0859   82.9722
-22.551   -32.8087
55.6375   82.9722
55.8309   82.9722
51.8416   83.401
55.6375   83.401
55.8887   83.401
51.6232   83.8299
-24.1227   10.5019
55.9472   83.8299
51.4428   84.2587
55.9568   84.2587
51.2713   84.6875
39.3424   49.5275
55.894   84.6875
51.2252   85.1163
-20.2106   28.0835
55.7721   85.1163
51.236   85.5585
26.9067   46.5227
55.5743   85.5451
18.7591   39.086
41.4865   55.5278
55.2087   85.974
55.3072   85.974
26.5283   46.5227
-23.6939   10.5019
51.1547   86.7691
51.3987   86.967
51.4711   86.7166
51.1392   86.3929
-12.4249   32.8005
12.8655   -32.8087
51.7712   86.8925
54.351   86.8238
17.2904   28.0835
54.7799   86.5298
52.1918   87.0113
52.2082   87.2832
1.17758   70.5365
52.6388   87.1803
11.5806   32.8005
-23.2651   10.5019
53.4934   87.2229
-14.2599   13.5037
53.9222   87.0537
53.0638   87.2837
38.4848   60.8943
20.3653   76.9688
8.03867   43.9498
-1.70108   52.5261
-1.39533   52.3185
-0.966514   52.3549
-0.729545   52.5261
26.9067   46.8036
1.03721   52.5261
-22.8362   10.5019
37.4841   -49.1038
1.81095   52.5261
-2.01219   52.9549
-22.4074   10.5019
-0.537695   52.7466
31.6175   -32.8087
-18.7869   76.9688
0.748762   52.9549
28.6219   46.9515
39.7712   50.242
17.9015   76.9688
2.14052   52.9549
25.6202   64.1042
-13.4022   33.2293
-2.25296   53.3742
-0.108876   53.1458
-0.108876   53.3838
29.4796   46.9515
0.319943   53.3838
2.13277   53.3838
-20.2633   28.4941
17.2321   28.5123
-3.96824   53.7365
-3.53942   53.5886
-3.53942   53.8126
-3.1106   53.5793
29.9084   46.9515
-2.68178   53.6042
-2.68178   53.8126
2.12214   53.8126
-4.26388   54.2414
2.24306   54.2414
1.60639   70.5365
-4.33775   54.6702
2.46403   54.5366
21.4875   -41.385
2.89285   54.6283
-20.2087   28.9411
-24.7422   41.3769
2.46403   64.533
17.1862   28.9411
3.75049   54.6207
-20.0899   29.3699
-4.39706   55.099
-40.601   -32.3799
-5.25469   -5.07219
3.75049   55.099
27.3355   46.9907
27.7643   47.057
-52.1926   55.5278
17.2501   29.3699
-51.5671   55.4644
28.1931   47.0675
13.3922   -35.8104
-51.1382   55.5278
-14.2599   33.6581
-38.7025   50.8109
-4.34126   55.5278
4.16195   55.5278
-13.8311   33.6581
-19.9262   29.7988
-53.2823   55.9307
-22.5716   -32.3799
-52.8535   55.9567
-50.0572   -48.675
-52.4247   55.9567
-50.7094   55.6557
39.9561   50.8109
0.319943   -5.24642
-50.2691   55.9567
-4.39706   55.9567
29.0508   47.0154
17.4727   29.7988
11.898   22.0737
4.31921   55.9567
11.9602   33.6581
12.3268   33.6581
-54.9976   56.3762
29.9084   47.1148
-54.5688   56.3855
-54.14   56.1517
-54.14   56.3855
30.3372   47.1703
-53.7111   56.3855
-53.2823   56.3855
-50.2806   56.3855
-50.1047   56.3855
30.766   47.2387
-39.1313   51.2397
31.1948   47.2891
-21.9786   10.5019
32.0525   47.2745
-55.4264   56.8143
-55.7748   56.8143
-55.4264   56.59
-14.2599   34.0869
-21.5498   10.5019
-50.1531   56.8143
-4.5017   56.8143
5.03694   56.5385
5.46576   56.7723
32.9101   47.3803
9.73078   48.238
-38.6998   51.2397
2.03521   70.5365
-21.121   10.5019
-50.4025   57.2431
40.2   51.2397
-5.23234   57.2431
-4.82588   57.0939
5.89458   57.0068
40.0288   51.2397
-39.1313   51.6685
-19.698   30.2276
-50.7094   57.6093
21.8459   50.382
-6.49831   57.6719
-6.11233   57.4498
-38.8922   51.6685
17.7287   30.2276
6.3234   57.4093
6.55975   57.6719
33.3389   47.3803
10.1828   48.238
-56.2841   57.766
-35.272   -52.7983
-28.4109   -48.675
-51.0524   58.1008
-6.7983   58.1008
2.46403   70.5365
6.75221   57.8682
0.531685   -4.9355
-19.4698   30.6564
-28.6154   47.8091
-14.1701   34.5158
-56.7129   58.4938
-56.2841   58.5296
-28.4109   47.585
-51.2875   58.5296
-6.94859   58.5296
7.18103   58.1233
7.60985   58.2904
40.1486   51.6685
17.9015   30.6401
-56.7129   58.9584
-29.1411   64.533
-51.5671   58.9584
-51.4573   58.9584
1.34314   -4.50669
33.3389   47.6281
8.03867   58.5593
8.36527   58.9584
-57.8   59.3872
-28.1418   -48.675
11.6782   34.5158
-15.9751   54.3826
-39.2564   52.0973
-8.01147   59.3872
12.6983   -32.3799
-7.39879   59.0078
-16.8328   82.657
8.60658   59.3872
-16.404   82.7376
40.6289   52.0973
-58.4282   59.685
-18.5481   77.3976
-51.5671   59.4407
16.615   -31.0934
25.5656   64.533
-8.37028   59.816
31.6289   -32.3799
8.72467   59.816
17.9605   31.0852
-29.2685   48.238
-59.2858   59.987
-58.857   59.8204
-51.1382   60.0861
-40.8466   -31.951
-19.6512   31.514
-8.56725   60.2449
8.79267   60.2449
-29.1405   64.9619
-60.0379   60.6737
-59.7146   60.2822
-28.8397   48.0352
-50.7094   60.6737
-50.2806   60.6652
11.2775   34.9446
-3.53942   70.9653
-6.10297   -2.3626
8.80607   60.6737
-60.5722   61.1025
-60.299   61.1025
25.5726   64.9619
-50.2806   61.1025
-49.9663   61.1025
-8.68524   61.1025
-29.6973   48.6668
17.9   31.514
8.77007   61.1025
-60.5722   61.5313
-29.4224   48.6668
-29.1024   65.3907
-49.8518   61.5313
-19.8345   31.8036
-13.786   35.3734
-8.67726   61.5313
8.70642   61.5313
-20.6922   10.5019
17.8021   31.9429
-49.8518   61.9601
-40.7693   -31.951
-8.61072   61.9601
8.6147   61.9601
-60.7425   62.389
34.6626   48.6668
-49.6519   62.389
-8.51939   62.389
-20.0982   32.3717
8.45196   62.389
17.7226   32.3717
-60.8142   62.8178
-49.8518   62.8178
-49.635   62.8178
11.0404   35.1319
-30.1261   49.0956
8.03867   62.8178
-39.8353   52.9549
-61.001   63.2466
10.7311   35.3734
-49.8518   63.2466
-49.6433   63.2466
-8.25642   62.9532
-7.97193   63.2466
-2.68178   70.9653
-20.1361   32.8005
-21.7168   48.238
8.03867   62.9946
-61.1703   63.6754
17.7353   32.8005
25.5284   65.3907
-49.5642   63.6754
35.0542   49.0956
-20.0539   33.2293
-7.32383   63.6754
20.9032   -32.3799
17.8613   33.2293
-23.3354   50.8109
7.18103   63.5151
7.60985   63.3334
-28.9892   65.8195
-61.321   64.1042
-0.108876   83.401
-13.4022   35.8022
-30.555   49.5244
-6.96997   63.8675
-6.54115   64.0287
17.993   33.6581
-19.8345   33.6871
23.4761   72.4231
-30.1261   49.5244
5.89458   63.9332
6.3234   63.8014
12.9183   54.6702
-61.3981   64.533
-49.423   64.533
13.1845   54.6702
-6.11233   64.1264
-5.68351   64.2451
-5.25469   64.3984
18.0755   34.0869
-19.4057   34.273
40.7079   52.9549
35.483   49.5244
4.92513   64.533
10.1828   35.7027
-61.4231   64.9619
-49.423   64.9619
-49.1549   64.9619
-4.82588   64.5886
-4.39706   64.723
-3.99583   64.9619
-30.9838   49.9532
4.75003   64.9619
-40.0138   53.3838
10.6116   48.238
-49.423   65.3907
-49.1833   65.3907
-19.2605   34.5158
-3.83169   65.3907
-30.555   49.9532
4.68942   65.3907
-61.3164   65.8195
-20.21   10.5019
-49.1705   65.8195
-3.77401   65.8195
4.60812   65.8195
18.0886   34.5158
-61.2352   66.2483
-2.25296   70.9653
-3.85849   66.2483
-16.404   55.099
35.483   49.9532
-61.2487   66.6771
-19.2781   34.9446
-48.9941   66.6771
35.1847   49.9532
-3.96824   66.6771
-4.11911   66.6771
35.9118   49.9532
4.50648   66.6771
-61.4299   67.1059
-31.8414   50.382
-48.9941   67.1059
-48.8289   67.1059
-4.35306   67.1059
4.17931   67.1059
18.0556   34.9446
-31.4126   50.382
-30.9838   50.382
17.4727   77.3976
-48.8533   67.5348
-4.71627   67.5348
18.0258   35.3734
4.17931   67.5348
22.0044   50.8109
4.60812   67.5348
14.0421   10.5019
-19.4057   35.5267
13.767   10.5019
57.7816   67.4611
58.2104   67.2722
58.6392   67.2636
35.483   50.382
59.068   67.5348
40.8143   53.3838
-61.5704   67.9636
-24.9803   72.8164
-48.931   67.9636
18.5832   -48.675
-24.7663   73.1094
-32.2702   50.8109
4.17931   67.9636
4.60812   67.9636
18.0046   35.8022
41.0577   53.8126
57.3528   67.7705
59.4969   67.7087
-12.9734   36.231
40.8562   53.8126
-19.5481   36.231
18.0473   36.231
-31.8414   50.8109
-5.41211   68.3924
-19.6616   36.6599
3.75049   68.3924
4.17931   68.3924
4.60812   68.3924
-31.4126   50.8109
5.03694   68.3924
5.46576   68.0744
5.46576   68.3924
5.89458   68.1479
5.89458   68.3924
18.1744   36.6599
6.3234   68.3924
-19.8345   37.0887
56.694   68.3924
56.9239   68.1357
-40.17   54.2414
60.3545   68.1951
14.4709   10.5019
-23.6939   51.2397
-49.1408   68.8212
18.3303   36.9436
3.32167   68.8212
25.4961   65.8195
13.0624   55.099
4.17931   68.6966
35.9118   50.8109
5.03694   68.8212
-23.2651   10.9308
5.46576   68.8212
5.89458   68.8212
6.3234   68.8212
-23.8402   58.1008
6.75221   68.8212
-32.6991   51.2397
56.4951   68.8212
56.3536   68.8212
-32.2702   51.2397
-23.492   51.2397
61.2121   68.6205
61.6409   68.7847
18.6569   37.5175
-16.8328   55.5278
40.8636   54.2414
-22.8362   10.9308
-61.2879   69.25
-22.4074   10.9308
-49.2143   69.25
-5.68351   69.25
-40.4178   54.6702
35.9118   51.2397
-2.68178   69.25
18.8573   37.9463
-21.9786   10.9308
2.46403   69.25
2.89285   69.25
-20.4841   38.3751
23.0473   41.0624
3.75049   68.9409
5.03694   69.25
-19.9836   30.2276
5.46576   69.25
5.89458   69.25
6.3234   69.25
6.75221   69.25
7.00984   69.25
-40.1931   54.6702
9.42123   36.231
56.0663   69.2371
62.0698   68.9488
19.0629   38.3751
-3.96824   65.8195
62.5266   69.25
-12.5446   36.4732
-12.5446   36.6599
-60.9979   69.6788
40.8211   54.6702
-40.4178   55.099
-6.11233   69.6788
36.3407   51.2397
-20.6922   38.6275
-3.1106   69.6788
-33.1279   51.6685
-2.25296   69.6788
-32.6991   51.6685
-0.537695   69.6788
-21.5498   10.9308
0.319943   69.6788
0.748762   69.6788
-21.121   10.9308
1.25378   69.6788
1.60639   69.6187
2.03521   69.5719
2.46403   69.5029
-31.8414   51.2457
-20.6922   10.9308
-40.1827   55.099
-20.2633   10.9308
5.89458   69.6788
6.3234   69.6788
6.75221   69.6788
23.3944   41.3769
55.8472   69.6788
62.7725   69.6788
-15.1175   22.5089
-33.5567   52.0973
-49.4349   70.1077
-6.50209   70.1077
-3.53942   70.1077
-3.1106   70.1077
-33.1279   52.0973
-2.68178   69.8244
40.7756   55.099
19.423   38.804
-19.9016   10.9308
-21.121   39.2328
-5.68351   -4.50903
36.3407   51.7869
-0.537695   70.0114
-0.108876   69.9228
0.319943   69.8515
-24.9803   41.8057
0.720506   -4.50669
-40.1321   55.5278
-12.5446   37.0887
22.1897   51.2397
41.0577   55.5278
-12.1158   37.0887
40.8033   55.5278
36.7695   52.0973
55.6268   70.1077
9.32512   36.7557
62.9145   70.1077
20.0456   39.1316
17.9015   29.9191
-60.4267   70.5365
-49.5334   70.5365
-6.88064   70.5365
9.75394   37.0887
-3.53942   70.5365
-3.26043   70.5365
20.4744   39.2328
-1.39533   70.1488
-0.966514   70.1144
6.3234   70.1806
55.4749   70.5365
37.1983   -48.8756
-33.5567   52.5261
63.0165   70.5365
-60.3389   70.9653
-49.7054   70.9653
-7.23264   70.9653
-33.1279   52.5261
-3.96824   70.9653
-21.3987   39.6616
14.0421   10.9308
55.3569   70.9653
63.1376   70.9653
-60.3099   71.3941
-12.5446   37.5175
-49.7779   71.3941
20.9032   39.326
-7.4499   71.3941
21.332   39.4536
-4.39706   71.3941
-3.96824   71.3941
36.7695   52.5261
-3.53942   71.0696
55.2721   71.3941
63.2607   71.3941
13.7966   10.9308
-49.8518   71.8229
-49.7358   71.8229
-22.569   -31.951
-7.33047   71.8229
-6.96997   71.8229
-5.25469   71.8229
-4.82588   71.8229
-4.39706   71.8229
40.8898   55.9567
-33.5567   52.9549
-5.86663   -4.07787
55.2086   71.8229
-33.2535   52.9549
63.3454   71.8229
-60.1434   71.9263
18.0771   30.2276
-60.0106   72.2518
-49.6742   72.2518
-6.96997   72.1265
14.4709   10.9308
21.7608   39.5494
-6.11233   72.2518
-5.68351   72.2518
-1.82415   70.9653
-5.25469   72.1824
-4.82588   72.0387
-12.5446   37.9463
55.2087   72.2518
-19.8345   30.5631
63.2836   72.2518
-59.9327   72.6806
-49.6136   72.6806
-6.54115   72.296
-28.8159   66.2483
-1.39533   70.9653
55.2087   72.6806
-12.1158   37.8771
63.1084   72.6806
-59.8645   73.1094
-49.5971   73.1094
-24.2836   -25.09
36.7994   52.9549
22.2078   39.6616
62.8827   73.1094
-59.7779   73.5382
-49.7049   73.5382
54.8852   73.5382
62.6926   73.5382
-39.989   56.3855
-5.10155   -2.79141
-59.5859   73.967
-49.8518   73.7432
10.1828   37.8149
-21.9786   40.0904
54.5616   73.967
-33.3922   53.3838
37.1983   53.3838
62.3827   73.967
-59.2858   74.3596
-34.8431   -52.7451
-22.8362   11.3596
-22.4074   11.3596
25.4544   66.2483
-51.2175   74.3959
-50.7094   74.1364
-12.9734   38.3751
41.0577   56.3855
54.2065   74.3959
-33.4527   53.8126
40.9195   56.3855
61.9145   74.3959
-58.8613   74.8247
-51.5671   74.8247
0.319943   83.401
0.319943   83.2094
10.6116   38.1266
-39.989   56.8143
61.4733   74.8247
-34.4143   -52.6945
0.865723   -4.07787
-51.712   75.2535
53.9222   75.2535
53.7784   75.2535
22.6185   39.9797
-39.6787   56.8143
61.0525   75.2535
-58.4282   75.278
-57.9993   75.6823
37.1983   53.8126
-22.1936   40.5192
-51.8767   75.6823
53.6585   75.6823
-6.0012   -3.64905
-13.4022   38.804
36.8564   53.8126
-57.5705   76.1111
-21.9786   40.244
-33.9855   54.2414
-52.2726   76.1111
53.5902   76.1111
22.8845   40.5192
60.7348   76.1111
41.0577   56.8143
-57.1417   76.5399
-33.5567   54.2414
-56.7129   76.4494
-56.2841   76.5399
-21.9786   11.3596
-22.5379   40.948
-55.8552   76.481
37.1983   54.2414
-55.4264   76.5146
13.0727   55.5278
-54.9976   76.4697
40.8907   56.8143
-54.5688   76.4455
22.8902   40.948
-28.6529   66.6771
12.5477   -31.951
-52.8535   76.5399
-33.5567   54.6702
-23.3301   41.3769
40.7952   57.2431
11.4692   48.238
-23.6006   51.6685
60.8281   76.5399
-53.7111   76.5885
-39.6847   57.6719
53.6073   76.9688
60.9428   76.9688
53.6558   77.3976
61.0374   77.3976
53.7188   77.8264
61.0708   77.8264
53.786   78.2552
61.0067   78.2552
53.9222   78.684
53.8242   78.684
-12.9799   38.804
60.4822   78.5544
53.9222   79.1128
53.8047   79.1128
-22.8362   41.1454
60.4543   79.1128
0.943692   -3.64905
53.7292   79.5417
59.9257   79.5417
60.1104   79.5417
25.3525   66.6771
-28.5267   67.1059
40.6289   57.6719
59.7428   79.9705
53.4933   80.399
-36.8129   -0.647325
22.762   41.3769
36.9523   -48.675
59.3188   80.3993
-15.5463   48.6668
25.2513   67.1059
53.0646   80.6381
53.4993   80.8302
59.068   80.6053
58.7883   80.8281
53.0646   81.2569
-24.4371   41.8057
53.4935   81.2881
-12.5446   38.4149
55.6375   81.2569
-24.1227   41.6448
56.1697   81.2569
56.4951   81.0826
-39.6468   58.1008
-21.5498   11.3596
57.3528   81.2143
57.7816   81.2569
8.46749   66.6771
58.2104   81.1442
40.6289   58.1008
-33.3705   55.099
52.5468   81.6858
-23.6939   41.5094
53.0558   81.6732
55.6375   81.6858
36.7695   55.099
-17.2616   55.9567
52.6357   82.115
37.1983   55.099
55.6375   82.1146
56.0085   82.1146
22.6185   41.6349
52.1256   82.5434
-49.9882   -48.2461
-33.9855   55.5278
56.0663   82.5434
11.0404   38.3872
51.9848   82.9722
-25.2918   42.2345
56.118   82.9722
11.4692   38.6886
56.0663   83.401
-33.5567   55.5278
51.6243   83.8299
11.7166   38.804
-39.5601   58.4728
56.1785   83.8299
51.4616   84.2587
-33.3373   55.5278
56.1331   84.2587
-24.9803   42.0604
7.18103   50.8109
36.8688   55.5278
37.1983   55.5278
51.2737   85.1163
55.8812   85.1163
15.9941   -52.9631
-39.989   57.2431
-49.8518   -47.6812
22.3524   42.2345
-25.6678   42.6633
55.6375   85.5977
55.3666   85.974
-19.1353   40.0904
-6.96997   13.0749
-38.7025   61.1025
55.2087   86.1537
54.9469   86.4028
51.316   86.3655
51.6753   86.5647
-0.899727   -5.36432
52.0722   86.7645
23.7691   41.8057
54.351   86.7807
22.4128   42.6633
31.6274   -31.951
-33.5567   55.9567
-18.1192   77.8264
53.0856   87.0742
53.4933   87.0893
53.9222   86.9985
37.1983   55.9567
-25.7381   43.0921
-1.82415   52.4803
-1.39533   52.1719
36.9769   55.9567
-0.537695   52.4217
22.6185   43.0896
-0.966514   70.9653
-25.6319   43.5209
22.9182   43.5209
0.748762   52.4737
1.17758   52.2998
1.60639   52.3339
1.86856   52.5261
-2.19246   52.9549
-0.108876   52.6984
-0.108876   52.9549
0.319943   52.7279
0.319943   52.9549
2.03521   52.8179
-33.5567   56.3855
-33.2451   56.3855
-3.68457   53.3838
37.1983   56.3855
40.1031   58.5296
-3.1106   53.3838
-2.68178   53.2379
22.6185   72.9965
-25.4953   43.9498
2.11005   53.3838
-4.11282   53.8126
-3.96824   53.5816
2.16918   53.8126
-4.19685   54.2414
23.0473   43.7803
-6.06438   -3.22023
3.64361   54.2414
23.0473   72.7644
3.85941   54.2414
-4.25406   54.6702
-28.0849   -48.2461
2.89285   54.397
-33.5567   56.8143
3.32167   54.6702
-33.2279   56.8143
4.17931   54.6702
4.28719   54.6702
-4.25381   55.099
4.17931   55.099
4.22919   55.099
-13.4022   39.2328
-53.8531   55.5278
-39.391   58.9584
-25.5025   44.3786
-53.2823   55.5278
23.2559   44.3786
-52.8535   55.5278
-52.4247   55.4015
37.1983   56.8143
-51.9959   55.3116
-51.5671   55.2848
-51.1382   55.2806
-50.7094   55.3411
-28.4109   67.5348
-33.5567   57.2431
-4.27081   55.5278
4.17931   55.4494
12.3268   39.1103
-54.5688   55.9567
-25.6743   44.8074
-14.6887   22.1839
-54.14   55.6227
40.2   58.9584
-53.7111   55.9567
-50.2806   55.5535
-21.121   11.3596
-4.28778   55.9567
23.3475   44.8074
4.34024   55.9567
-20.6922   11.3596
-55.5699   56.3855
36.7209   57.2431
-33.5567   57.6719
-49.9082   56.3855
-4.39706   56.3855
-40.9712   -31.5222
4.60812   56.3355
-26.0062   45.2362
-33.198   57.6719
36.7695   57.6719
-55.8552   56.5826
-50.0758   56.8143
-4.74708   56.8143
-25.838   45.0212
5.03694   56.7238
23.4101   45.2362
13.5156   -47.3885
-56.2841   57.2431
-26.3395   45.665
-33.5567   58.1008
-16.6457   55.9567
-50.3438   57.2431
13.1845   55.9567
-6.31199   57.2431
-33.0924   58.1008
-5.68351   57.0485
-5.68351   57.2431
-5.25469   56.9681
18.3303   -28.9493
23.4527   45.665
5.46576   56.9887
5.89186   57.2431
-26.5501   46.0938
-56.7129   57.6719
36.3407   58.1008
-5.75982   -0.647325
23.496   46.0938
-6.59926   -4.9355
-20.2633   11.3596
-26.6956   46.449
-6.69917   57.6719
-6.54115   57.4163
20.0996   48.238
23.5356   46.5227
-26.8625   46.9515
36.7695   58.1008
-57.2436   58.1008
23.5655   46.9515
-56.7129   58.1008
-50.7094   57.7862
-50.9276   58.1008
-6.8069   58.1008
-19.8345   11.3596
6.90464   58.1008
-57.1417   58.5296
-26.9967   47.3803
-51.1382   58.4252
-9.11406   16.0766
23.5932   47.3803
7.18103   58.2382
7.60985   58.3839
7.87963   58.5296
-57.5705   58.9584
-57.7714   58.9584
22.2745   51.6685
-57.1417   58.9584
-51.2915   58.9584
39.7712   59.3872
-6.96997   58.6303
-13.8311   13.5037
8.29676   58.9584
-0.537695   70.9653
-58.1477   59.3872
-32.9222   58.5296
-22.5211   -31.5222
36.3407   58.5296
-13.8311   39.6616
-7.82761   59.363
-7.39879   59.0978
8.46749   59.2219
12.4643   -31.5222
-58.8402   59.816
-58.4282   59.5966
23.6085   47.8091
-51.1382   59.816
-27.2848   48.238
36.021   58.5296
0.983022   -3.22023
8.71873   59.816
-59.5073   60.2449
-59.2858   60.0435
12.7557   39.2665
-33.1279   58.9584
-50.7094   60.2449
-50.2806   60.0526
-50.2806   60.2449
23.5783   48.238
-8.56971   60.2449
-8.25642   59.8402
8.8034   60.2449
-59.7755   60.6737
-27.4018   48.6668
23.5563   48.6668
-49.8518   60.6737
-49.6259   60.6737
-8.68524   60.6737
12.8434   55.9567
-39.1313   59.816
8.83988   60.6737
31.7594   -31.5222
-60.0023   61.1025
-21.9786   48.6668
-49.4708   61.1025
-8.77121   61.1025
8.82094   61.1025
35.7381   58.9584
3.04839   4.06968
-49.5051   61.5313
13.1845   39.4803
-8.75243   61.5313
8.76047   61.5313
-60.5722   61.9601
-60.3578   61.9601
-49.4835   61.9601
-27.5366   49.0956
23.5478   49.0956
8.67782   61.9601
-32.6991   58.9766
-60.4618   62.389
-49.423   62.2589
-27.6787   49.5244
-32.6991   59.3872
-8.68524   62.0637
-8.6022   62.389
-0.108876   70.9653
-17.5794   78.2552
-6.03091   -2.79141
-60.5698   62.8178
-49.423   62.8178
11.0404   48.3134
-8.42893   62.8178
39.3116   59.816
8.33627   62.8178
-60.7731   63.2466
17.0439   78.2552
-49.423   63.2466
-41.1267   -31.0934
-8.25642   63.0878
-38.7025   60.2292
35.5257   59.3872
7.9395   63.2466
-61.001   63.6754
23.5844   49.5244
25.0717   67.5348
-49.1353   63.6754
-7.82761   63.528
-27.8007   49.9532
11.4692   48.6668
6.75221   63.6754
13.642   39.6616
7.201   63.6754
7.60985   63.4764
-15.8123   82.9722
23.6551   49.9532
14.4709   39.6616
-48.9941   64.1042
0.748762   83.401
-7.39879   63.8027
-6.96997   64.003
-23.6284   52.0973
-27.9112   50.382
5.46576   64.1042
-19.4057   11.254
5.89458   64.0217
6.3234   63.9162
6.75221   63.8273
-28.4109   67.9636
-61.201   64.533
38.9136   60.2449
-48.8382   64.533
-6.54115   64.1324
-6.11233   64.2955
-5.68351   64.4829
17.0439   77.8836
-22.473   -31.0934
23.767   50.382
5.13439   64.533
5.46576   64.242
-61.2341   64.9619
39.3424   60.2449
-48.7863   64.9619
-5.25469   64.7226
-28.0243   50.8109
-32.1975   59.816
22.3636   52.0973
-28.2823   67.9636
4.92388   64.9619
-61.223   65.3907
-48.9941   65.3907
-48.7871   65.3907
-4.39706   65.1247
14.0421   11.3596
35.2748   59.816
4.84748   65.3907
-61.1575   65.8195
-48.9941   65.8195
-48.7077   65.8195
-3.96824   65.6989
23.9049   50.8109
4.78624   65.8195
-61.0407   66.2483
-48.9941   66.2483
-48.5653   66.1493
-5.66593   4.4985
-14.6887   40.0183
-28.1359   51.2397
-4.0016   66.2483
-32.2702   60.2449
4.60812   66.2483
4.74227   66.2483
-14.2599   39.8697
23.9049   51.1487
-60.9653   66.6771
-48.5653   66.6771
-48.3841   66.6771
-4.19569   66.6771
24.8721   67.9636
4.85324   66.6771
-23.6436   52.5261
14.0421   39.8007
-38.7025   60.6737
-48.4047   67.1059
-4.82588   67.1059
-28.25   51.6685
-16.8328   56.3855
-4.39706   66.9556
14.4709   11.3596
4.60812   67.1059
23.9939   51.6685
22.3575   52.5261
5.13159   67.1059
-61.4299   67.5348
-61.1267   67.5348
-48.5653   67.5348
14.6829   40.0904
-38.3269   60.6737
24.1298   52.0973
-5.68351   67.4883
-23.4134   -36.2392
-5.25469   67.5348
-31.8414   60.6737
5.03694   67.5348
14.8998   11.3596
5.46576   67.5348
-28.4109   -9.82642
57.4952   67.5348
57.7816   67.3813
58.2104   67.157
58.6392   67.1754
59.068   67.3429
35.0542   60.271
38.3215   60.6737
16.7866   78.2552
-25.6613   42.2345
-48.6549   67.9636
34.8835   60.6737
-21.121   11.7884
-15.9751   49.0956
-5.68351   67.9636
-5.25469   67.9636
5.03694   67.9636
-31.4126   61.1025
5.89458   67.7271
-23.6939   2.78322
-28.4109   52.3415
0.319943   70.9653
24.3188   52.5261
56.9239   67.9308
-28.1461   68.3924
59.4969   67.6283
12.4236   -31.0934
59.9257   67.9636
-37.8213   61.1025
-24.5515   73.4524
-61.1956   68.3924
-48.9941   68.3924
-48.7369   68.3924
-6.11233   68.3924
-28.5609   52.9549
-5.68351   68.3924
6.3234   68.0386
0.748762   70.9653
24.485   52.9549
6.77967   68.3924
-36.1296   3.64086
56.4848   68.3924
0.967373   -2.79141
60.3545   68.0785
38.0559   61.1025
60.7833   68.3924
7.60985   50.8109
-61.4299   68.8212
-28.6612   53.3838
32.0806   -31.0934
-48.821   68.8212
24.6293   53.3838
-6.58894   68.8212
-5.94127   -2.3626
-6.11233   68.8212
-5.68351   68.8212
12.7557   56.3855
4.60812   68.8212
7.10425   68.8212
56.1344   68.8212
61.2121   68.539
61.6409   68.6878
-28.7309   53.8126
-61.001   68.9944
34.608   61.1025
-37.8449   61.5313
1.17758   70.9653
-48.9254   69.25
24.7695   53.8126
-6.60374   69.25
-6.11233   69.25
3.32167   69.25
3.75049   69.25
4.17931   69.25
4.60812   69.25
35.0542   61.1025
-31.4126   61.5313
7.39632   69.25
55.8608   69.25
-28.7227   54.2414
62.0698   68.8636
62.4986   69.1584
-37.4161   61.3858
0.93274   -2.3626
24.9007   54.2414
-28.6134   54.6702
-30.9838   61.5313
-6.66799   69.6788
25.0342   54.6702
17.0439   -31.1656
-17.2616   78.684
-16.404   40.5148
2.89285   69.6762
3.32167   69.5299
-8.68524   16.0766
-28.5021   55.099
4.60812   69.6788
25.1594   55.099
5.03694   69.6788
7.18103   69.6788
7.57073   69.6788
37.6271   61.5231
-15.5463   40.3473
55.6375   69.658
62.8201   69.6788
-15.1175   40.2374
-60.5722   70.1077
-60.3641   70.1077
14.8998   40.2288
34.1966   61.5313
-28.5177   55.5278
-6.76295   70.1077
-2.68178   70.1077
-2.25296   70.1077
-1.82415   70.1077
-20.6922   11.7884
-0.108876   70.1077
0.319943   70.1077
-5.81291   -1.93378
0.748762   70.0575
1.17758   69.9784
1.60639   69.9044
2.03521   69.8558
2.46403   69.8092
15.3286   40.5192
5.03694   70.1077
15.7574   40.5192
5.46576   70.1077
5.89458   70.1077
6.75221   70.1077
7.18103   70.1077
11.4925   49.0956
55.4717   70.1077
-37.4161   61.9601
0.748762   83.1363
-20.2633   11.7884
-60.2601   70.5365
34.6254   61.5313
-49.3023   70.5365
34.6254   -48.2461
-30.9838   61.9601
-30.596   61.9601
24.6533   68.3924
-2.75771   70.5365
18.1897   30.6564
-2.25296   70.3374
-27.9961   68.8212
25.2822   55.5278
-0.966514   70.4309
-0.537695   70.3389
-36.9872   61.9601
-28.7266   55.9567
5.03694   70.5153
15.7574   78.684
-18.1192   40.9325
5.89458   70.5365
6.3234   70.5365
6.75221   70.5365
-41.1919   -30.6646
7.37145   70.5365
55.3488   70.5365
63.1233   70.5365
-60.2427   70.9653
33.6267   61.9601
-49.5848   70.9653
-7.39879   70.9653
-17.6904   40.7468
-17.2616   40.6822
-3.1106   70.9187
-16.8328   40.6114
5.46576   70.7213
-19.8345   11.7884
25.4101   55.9567
6.75221   70.8698
-19.4057   11.7884
55.2342   70.9653
63.2443   70.9653
-60.2263   71.3941
-49.6715   71.3941
-7.69777   71.3941
-22.4074   -30.6646
-30.3412   62.389
37.1983   61.9601
33.3389   62.389
-28.9845   56.3855
-1.39533   48.6668
25.5224   56.3855
63.3893   71.3941
-29.1904   56.8143
19.8642   41.8057
-60.0626   71.8229
-49.6962   71.8229
25.6221   56.8143
-7.69684   71.8229
-3.96824   71.8229
23.4761   -31.951
-3.53942   71.5266
55.1444   71.8229
-29.3465   57.2431
63.4492   71.8229
-59.846   72.2518
-49.6343   72.2518
15.5085   40.948
-7.39115   72.2518
-21.7555   48.6668
-36.9872   62.389
-4.82588   72.2518
-18.9769   11.7884
-4.39706   72.1755
-30.0727   62.8178
55.1148   72.2518
63.3562   72.2518
31.6237   62.8178
25.7043   57.2431
-29.4781   57.6719
-59.6837   72.6806
-49.641   72.6806
-6.96997   72.4505
-6.54115   72.5377
-6.11233   72.558
-5.68351   72.5399
-5.25469   72.4719
31.6237   62.58
55.0539   72.6806
25.7626   57.6719
63.2057   72.6806
-59.7146   73.1094
-36.5584   62.389
-29.5705   58.1008
54.8933   73.1094
62.9274   73.1094
25.812   58.1008
-29.6241   58.5296
-59.3932   73.5382
-49.8518   73.5382
25.8395   58.5296
-36.1296   62.0576
-36.1296   62.389
54.6141   73.5382
32.0525   62.8178
24.3877   68.8212
62.7359   73.5382
-25.4091   42.1084
32.4813   62.4425
-59.1783   73.967
-4.39706   3.21204
32.9101   62.3953
-50.8971   73.967
-50.2806   73.967
-29.8804   63.2466
-29.6622   58.9584
54.2765   73.967
25.8174   58.9584
62.4986   73.8599
-2.68178   57.2431
15.7574   40.948
-51.1382   74.1265
30.766   63.246
53.9882   74.3959
-16.404   56.8143
61.9531   74.3959
-58.857   74.4453
-35.7008   62.389
14.013   11.7884
-51.5671   74.5502
-51.7251   74.8247
53.9222   74.8247
53.7779   74.8247
-29.6973   59.3872
61.6409   74.6792
11.898   49.0956
-26.0162   -50.819
8.8963   66.6771
-29.7471   63.6754
-16.404   49.5244
53.618   75.2535
12.7557   56.8143
61.0959   75.2535
-57.9993   75.3692
-57.5705   75.6823
30.3372   63.6448
3.21836   4.4985
35.0542   -48.2461
12.3865   56.8143
36.7695   62.2521
-18.9769   41.2754
60.9018   75.6823
-29.6086   64.1042
-57.1417   76.1111
8.03867   50.8109
-56.7129   75.9533
-35.7008   62.8178
-56.2841   76.0008
-27.8396   69.25
-55.8552   76.0618
-18.5481   41.0831
21.5762   73.5382
-29.6973   59.816
29.741   64.1042
-3.53942   65.8195
-29.5756   64.533
15.7574   41.3769
29.0508   64.533
60.8497   76.1111
-35.272   62.8178
-54.9976   76.1848
16.615   78.684
-54.14   76.3441
-15.9751   56.9255
-53.7111   76.4555
-53.2823   76.5399
36.3407   62.6004
-52.8535   76.3251
36.0366   62.8178
53.3931   76.5399
60.8815   76.5399
-34.8431   63.0361
-15.9751   57.2431
60.974   76.9688
53.4934   77.3976
-19.4057   41.8057
61.0457   77.3976
14.4709   11.7884
53.5633   77.8264
61.0774   77.8264
53.6174   78.2552
61.0279   78.2552
53.644   78.684
29.4796   64.2548
-15.5463   57.2431
60.7833   78.837
60.6187   79.1128
24.3338   69.25
2.57546   12.2172
60.3038   79.5417
53.4934   79.9705
25.6202   59.739
26.4778   -28.9493
-23.6427   52.9549
28.6219   64.8542
52.6358   80.3993
-19.4057   42.1793
15.3286   42.2345
22.1897   -41.385
53.0646   80.3993
24.0609   69.25
59.3959   80.3993
52.6358   80.8281
52.2214   80.8281
59.068   80.6604
58.7238   80.8281
52.2069   81.2569
-29.8618   65.3907
-29.6464   60.2449
52.6358   81.2569
-27.6697   69.6788
-19.8345   42.6633
25.3448   -50.3902
57.3528   81.2014
57.7816   81.2047
58.2104   81.0801
25.6202   60.2449
32.4561   -30.6646
52.0474   81.6858
25.3757   60.2449
56.1201   81.6858
-34.4143   63.1704
51.9835   82.1146
-29.6973   60.6737
56.276   82.1146
51.9128   82.5434
56.312   82.5434
-15.9751   49.5244
56.3613   82.9722
51.7781   83.401
51.6988   83.401
25.1914   60.6737
56.3734   83.401
51.6172   83.8299
56.3367   83.8299
51.5585   84.2587
56.2501   84.2587
51.3493   84.6875
51.514   84.6875
56.0663   84.6875
56.1339   84.6875
-19.5037   42.6633
22.2558   52.9549
28.1931   65.3907
55.9701   85.1163
40.2   59.816
-39.3852   59.816
51.3493   85.1491
55.7266   85.5451
-39.4935   -35.3816
55.3739   85.974
51.3944   86.2223
22.1897   73.1757
-2.25296   71.3941
51.4632   86.0527
51.7376   86.3209
55.2087   86.1456
54.8828   86.4028
52.1305   86.5241
52.613   86.9118
52.5985   86.6666
-29.6973   61.1025
53.0979   86.8322
-29.5808   61.1025
54.351   86.6927
54.0086   86.8316
-29.9878   65.8195
27.7643   65.8195
-41.2754   -30.2358
25.0471   61.1025
49.5259   88.5469
-29.523   61.5313
50.0878   88.3774
50.0887   88.6063
35.483   63.164
49.0432   88.9757
12.2741   22.5089
49.634   88.9757
50.1474   88.7509
49.2052   89.4045
27.5893   65.8195
49.634   89.4045
25.1914   61.5313
50.0954   89.4045
50.2839   88.733
-30.0095   66.2483
48.9896   89.8333
27.3355   66.2483
49.7553   89.8333
24.9964   61.5313
49.2052   89.9891
-29.4555   61.9601
24.9106   61.9601
23.8033   69.6788
-1.39533   51.9764
-0.966514   51.9238
-0.966514   52.0973
-19.3726   43.0921
-0.537695   52.0973
-29.3822   62.389
-2.05442   52.5261
-3.1106   65.8195
-0.108876   52.2884
-0.108876   52.5261
0.319943   52.3402
0.319943   52.5261
0.748762   52.2216
1.17758   52.1746
1.60639   52.2861
1.8835   52.5261
24.8657   62.389
15.3286   42.7892
-2.68178   52.9061
-2.25296   52.7247
-24.1227   53.3838
2.03521   52.8922
24.9297   62.8178
-3.87546   53.3838
-3.53942   53.1031
15.5032   43.0921
2.10186   53.3838
-4.10303   53.8126
-29.9381   66.6771
2.22927   53.8126
-4.14079   54.2414
-41.1735   -30.2358
2.46403   54.2414
2.89285   54.2026
-29.2685   62.8927
3.32167   54.1063
-33.9855   63.2573
3.75049   54.0202
4.17931   54.104
-33.9855   63.6754
-19.8345   12.2172
-4.15813   54.6702
4.35279   54.6702
-51.5671   55.099
-15.5463   83.1975
-29.1565   63.2466
-51.1382   54.9737
-22.4306   -30.2358
26.9067   66.5673
-50.7094   55.099
18.2023   31.0852
-4.23163   55.099
4.26472   55.099
1.17758   83.401
-55.0307   55.5278
-19.0936   43.5209
-54.5688   55.3262
-33.1279   63.6754
5.03694   49.5244
-29.8442   67.1059
-53.7111   55.1436
26.5992   67.1059
-52.8535   55.2112
-52.4247   55.1967
-51.9959   55.1123
25.0661   63.2466
15.7574   43.3134
15.9852   43.5209
-49.8518   55.5278
-33.1279   63.4442
-4.21827   55.5278
-5.68351   73.5382
-32.6991   63.5552
-27.5532   70.1077
25.1914   63.5868
-55.4264   55.9475
-54.9976   55.9567
-49.8518   55.9567
-49.67   55.9567
-4.2052   55.9567
-18.9769   43.9498
-5.68351   4.92731
-28.8397   63.8417
-55.9216   56.3855
-28.6518   64.1042
-19.4057   12.2172
5.03694   16.0766
26.4778   67.4982
4.17931   55.9812
4.41104   56.3855
-24.9803   41.822
16.1862   43.7717
-56.7275   56.8143
-18.9769   12.2172
-56.2841   56.6406
-56.2841   56.8143
-32.2702   63.6244
-49.9731   56.8143
-6.11233   56.8143
-6.35868   56.8143
12.3268   -30.4471
-16.404   79.1128
-5.68351   56.8143
-5.25469   56.5947
34.6254   63.5409
-4.82588   56.5311
-28.4109   64.41
-29.6973   67.6543
4.60812   56.686
-29.597   67.9636
26.3665   67.9636
-29.4656   68.3924
26.273   68.3924
-57.5705   57.2141
-57.1417   56.9806
-57.1417   57.2431
-56.7129   57.2431
-29.3029   68.8212
26.1575   68.8212
25.4238   64.533
-30.9838   -49.9614
-6.54115   57.0517
5.03694   57.0831
5.46576   57.1685
-28.0523   64.9619
-57.5705   57.6719
-18.8662   44.3786
-57.1417   57.6719
-50.2806   57.3395
-50.5063   57.6719
-6.69352   57.6719
5.89458   57.4975
6.3234   57.6719
20.0456   -44.3868
11.898   49.5244
-58.1289   58.1008
-5.68351   -1.66077
-57.5705   58.1008
36.3407   -48.2898
-50.8382   58.1008
-6.71953   58.1008
6.3234   57.8394
-29.1115   69.25
-19.4057   44.8074
32.6987   -30.2358
-58.1848   58.5296
-57.5705   58.5296
25.4318   64.9619
-51.0161   58.5296
-6.79412   58.5296
6.75221   58.1088
7.18103   58.2891
7.60985   58.4809
26.049   69.1532
-57.9993   58.9584
-18.5481   12.2172
-28.9088   69.6788
-51.0599   58.9584
-7.02137   58.9584
-27.9821   65.3907
8.03867   58.767
8.21332   58.9584
-58.4282   59.3872
-30.9838   63.9239
25.8319   69.6788
-51.1382   59.3872
-27.4544   70.1077
25.3895   65.3907
-7.49356   59.3872
-28.6646   70.1077
8.46749   59.3112
-16.404   78.7811
25.6202   70.0966
-59.1517   59.816
-30.555   64.0691
12.7557   57.2431
-50.7094   59.816
-50.2806   59.6908
-28.4109   70.4904
-27.7948   65.8195
-15.9751   79.1128
-7.82761   59.649
8.68683   59.816
-59.4858   60.2449
23.9049   42.0266
-49.8518   59.9291
-49.8518   60.2449
25.3674   70.5365
-8.48995   60.2449
-8.25642   60.0671
8.78304   60.2449
-2.25296   57.2431
-28.0412   70.9653
34.1966   63.7986
-49.423   60.6737
-15.9751   78.9077
-8.74587   60.6737
23.9049   70.1077
8.82655   60.6737
-59.8561   61.1025
-59.7146   60.7865
-27.9821   66.2483
-49.2502   61.1025
-8.78877   61.1025
8.81606   61.1025
-60.1434   61.5313
-59.9926   61.5313
25.0776   70.9653
-49.2393   61.5313
-8.78862   61.5313
8.78186   61.5313
-27.7991   66.2483
-60.111   61.9601
20.2472   48.6668
-30.1261   64.2705
-8.76449   61.9601
8.73627   61.9601
-60.2305   62.389
-27.7532   71.3941
23.6333   70.1077
-48.9941   62.389
8.46749   50.8109
17.0439   44.8074
-8.67861   62.389
8.63346   62.389
-60.3344   62.8178
-48.9941   62.8178
-48.7313   62.8178
-8.49668   62.8178
-29.6973   64.533
-19.8345   45.2362
-27.8178   66.6771
-60.5086   63.2466
-48.9941   63.2466
11.6206   49.5244
-8.25642   63.1333
14.4709   12.2172
24.7157   71.3941
8.13387   63.2466
-60.7101   63.6754
-5.75409   4.92731
12.3268   49.5244
-48.6826   63.6754
33.3389   64.3753
-7.62868   63.6754
7.60985   63.6044
25.1389   66.6771
-27.5532   71.6198
-61.001   64.1042
-60.8497   64.1042
-27.3704   71.8229
-7.39879   63.8326
15.3286   79.1128
-6.86976   64.1042
14.8998   12.2172
-19.975   31.514
6.3234   64.0193
6.75221   63.9292
7.18103   63.8071
-27.7628   67.1059
-60.9453   64.533
-48.5653   64.1255
-48.5653   64.533
24.2639   71.8229
-6.54115   64.2868
-6.11233   64.5181
25.1914   67.1059
-16.404   49.9532
-26.5712   42.6633
5.37357   64.533
5.89458   64.1887
-61.001   64.9619
-19.8345   31.1731
-41.1281   -29.807
-48.4145   64.9619
-27.6629   67.5348
24.7626   67.5348
-5.25469   64.9619
-4.82588   64.9619
-26.9979   72.2518
5.15642   64.9619
17.1123   45.2362
-60.9809   65.3907
-48.5653   65.3907
-20.6922   69.3581
-5.25469   65.1615
-27.2108   70.5365
-20.2633   45.665
-4.39706   65.3907
-19.9247   45.665
24.5351   67.5348
-61.001   65.8195
23.5755   70.5365
23.7682   72.2518
-23.8798   -35.3816
-19.4057   12.646
-4.28498   65.8195
18.1361   31.514
4.93946   65.8195
22.1067   53.3838
-60.7909   66.2483
17.3051   45.665
-48.1365   66.2483
-29.1492   64.9619
-20.2633   46.0938
4.94383   66.2483
-60.6934   66.6771
-48.1365   66.6771
-47.9423   66.6771
-4.82588   66.6771
-27.5004   67.9636
-26.2668   72.6806
-4.39706   66.278
-4.39706   66.6771
31.1948   64.8343
23.2875   72.6806
5.11863   66.6771
-61.001   67.1059
-26.8268   70.9653
-48.1365   67.1059
-47.9738   67.1059
-6.11233   67.1059
-26.3546   73.1094
-25.838   73.1094
-5.68351   66.8642
-5.68351   67.1059
-5.25469   66.7648
-5.25469   67.1059
-20.0885   46.0938
23.0473   72.9026
22.8289   73.1094
-26.2668   42.4818
-18.9769   12.646
-6.54115   67.5348
-15.5463   22.9377
24.1755   67.9636
-6.11233   67.5348
17.4715   46.0938
-20.2633   46.5227
5.89458   67.5348
-27.5532   68.3924
30.8137   64.9619
24.0722   68.3924
57.3528   67.5054
57.7816   67.3372
58.2104   67.1122
58.6392   67.1731
59.068   67.3056
31.6237   64.7806
-61.001   67.9636
-60.6265   67.9636
32.0525   64.7558
-48.2981   67.9636
-48.1365   67.6184
-27.1244   68.8212
32.4813   64.6889
-6.96997   67.778
-6.54115   67.9636
-22.4466   -29.807
6.3234   67.9636
24.035   68.8212
23.4761   70.9577
56.9239   67.7718
59.4969   67.5591
59.9257   67.7921
22.5241   73.5382
-29.0168   65.3907
-26.6956   69.25
-48.5653   68.3924
30.3372   65.253
-25.838   73.7279
-7.13954   68.3924
-6.54115   68.3924
6.75221   68.3755
26.9067   -28.9493
56.2179   68.3924
-25.6315   73.967
60.3545   68.0028
60.7833   68.1938
-18.5481   12.646
22.3451   73.967
10.1828   14.3613
-60.5722   68.8212
1.17758   83.1454
-25.2917   74.3959
-48.4795   68.8212
-6.96997   68.8212
15.07   79.1128
17.6277   46.5227
22.2047   74.3959
55.8846   68.8212
13.1845   57.2431
61.2121   68.4713
61.6409   68.6391
24.0118   69.25
-60.5722   69.25
-15.5463   57.6719
-24.1227   53.8126
-48.5135   69.25
-6.96997   69.25
-7.20133   69.25
-28.9998   65.8195
7.48019   69.25
-20.2633   46.9515
55.6307   69.25
0.748762   -1.77691
62.0698   68.8495
22.0323   74.8247
62.5895   69.25
-60.5722   69.6788
-60.2973   69.6788
-48.9941   69.6788
-24.9803   74.8255
-48.4487   69.6788
-6.96997   69.6788
-7.1565   69.6788
0.592306   -1.50496
3.32167   69.6788
3.75049   69.6788
4.17931   69.6788
-18.1192   12.646
29.9084   65.6073
7.78199   69.6788
55.4557   69.6788
-21.9786   49.0956
-60.1488   70.1077
-48.9941   70.1077
-48.5653   70.1077
-26.2239   69.6788
-6.96997   70.1077
-15.1175   57.6145
24.037   69.6788
12.2195   -29.807
1.60639   70.1077
2.02445   70.1077
17.736   46.9515
2.46403   70.0441
2.89285   69.9336
3.32167   69.8279
3.75049   69.8879
4.17931   70.1077
21.7549   75.2535
4.60812   70.1077
7.60985   70.1077
7.94366   70.1077
55.3293   70.1077
-29.0493   66.2483
63.0301   70.1077
-24.5515   75.3317
-60.1434   70.5365
-24.2257   75.6823
29.0508   66.0787
28.6759   66.2483
-9.54288   67.1059
-23.8502   76.1111
-26.0367   70.1077
-2.25296   70.5365
-1.82415   70.5365
-1.39533   70.5365
21.332   75.8669
-0.537695   70.5365
24.0536   70.1077
-25.9578   70.5365
0.319943   70.3969
0.748762   70.3294
1.17758   70.2562
24.011   70.5365
29.4796   65.8784
4.60812   70.5365
21.1492   76.1111
-20.3649   47.3803
7.60985   70.5365
7.91801   70.5365
-29.1375   66.6771
63.1531   70.5365
28.1931   66.488
-60.0487   70.9653
15.7574   79.1128
-49.2541   70.9653
-48.9941   70.6515
-7.54341   70.9653
-23.4361   76.5399
13.3175   -35.3816
17.9015   47.3803
-2.68178   70.9331
-2.25296   70.8115
-2.68178   65.8195
-1.39533   70.8067
-0.966514   70.7153
20.8174   76.5399
4.60812   70.7894
-23.2651   76.7316
-23.0374   76.9688
5.46576   70.9653
5.89458   70.9653
6.3234   70.9653
14.278   12.646
7.18103   70.9653
7.60985   70.9653
20.4111   76.9688
-1.82415   71.3941
55.1071   70.9653
-20.6922   47.8091
-22.8362   77.1756
-22.6277   77.3976
-59.9794   71.3941
14.8998   12.646
-49.5292   71.3941
32.778   -29.807
-7.89579   71.3941
20.0456   77.1966
23.9049   70.8463
-3.15867   71.3941
5.03694   71.0936
-22.4074   77.6309
22.1897   53.8126
-20.4865   47.8091
0.319943   -1.07614
7.18103   71.2539
-25.838   71.0991
55.0567   71.3941
-23.3397   42.2345
63.4395   71.3941
-59.8311   71.8229
-49.6793   71.8229
-22.221   77.8264
-7.96609   71.8229
17.9071   47.8091
19.1879   77.6316
55.0337   71.8229
63.4746   71.8229
19.0048   77.8264
19.6168   77.4171
-59.6278   72.2518
-49.8018   72.2518
-25.7136   71.3941
-7.75599   72.2518
-20.5888   48.238
23.6672   71.3941
-21.9786   78.0558
-3.96824   72.1813
-3.53942   71.8332
54.9899   72.2518
-26.2668   71.3941
-59.489   72.6806
-29.2685   66.949
22.0431   53.8126
-50.0415   72.6806
-7.39879   72.5369
18.3303   48.238
18.0575   48.238
-6.54115   72.6806
-41.1093   -29.3781
-5.68351   72.6806
23.4761   71.8229
-5.21405   72.6806
-4.82588   72.5703
-4.39706   72.4107
54.8803   72.6806
27.2677   67.1059
63.2143   72.6806
-59.326   73.1094
-49.8518   73.1094
-21.7254   78.2552
-6.96997   72.6858
2.21962   -2.3626
-6.11233   72.7632
18.6334   78.2552
27.7643   66.737
-29.5488   67.5348
54.6593   73.1094
-21.121   78.6345
62.9465   73.1094
-18.9769   13.0749
-18.5481   13.0749
-59.0779   73.5382
18.5621   78.684
-50.7094   73.4045
-20.6922   78.815
-50.2806   73.5382
-22.4074   -29.3781
-20.6927   48.6668
54.3436   73.5382
23.239   72.2518
-26.2668   -19.0865
62.7499   73.5382
-58.857   73.8812
-23.9838   54.2414
-24.7563   72.6806
-18.1192   13.0749
18.4917   79.1128
-51.3241   73.967
54.0455   73.967
18.3303   48.6668
26.8294   67.5348
24.1409   42.6633
-58.5272   74.3959
-15.1175   22.8892
-30.555   -49.9614
-51.7828   74.3959
-4.62886   3.21204
53.8113   74.3959
-29.6973   67.8879
18.7591   48.6668
-30.1261   -49.9614
62.4986   73.9914
-19.8345   79.6638
-58.4282   74.8247
-19.6737   79.9705
18.3303   79.5781
53.6413   74.8247
18.1086   79.9705
61.5442   74.8247
62.0698   74.4056
-15.5463   79.5417
-27.0137   43.0921
-57.5705   75.2535
18.0306   31.9429
-20.8779   49.0956
-51.9959   75.2535
-19.5255   80.3993
-27.9821   -9.89713
53.5044   75.2535
-24.5515   73.1094
61.1574   75.2535
-57.1417   75.4363
-57.1417   75.6823
17.9015   80.2586
-56.7129   75.5984
18.3303   49.0956
12.2099   -29.3781
-56.268   75.6823
18.7591   49.0956
23.3548   71.3941
53.3773   75.6823
19.1879   49.0956
61.0466   75.6823
22.7535   73.1094
-55.4264   76.1111
-19.2266   80.8281
17.4727   80.7162
26.3035   68.3924
32.783   -29.3781
-54.5688   75.916
-54.14   76.1111
22.1211   54.2414
-21.121   49.5244
-18.9769   81.0744
22.6185   73.3603
-53.0045   76.1111
-29.6524   68.8212
53.3041   76.1111
61.032   76.1111
-23.7903   22.08
-53.2823   76.2202
53.2893   76.5399
61.0692   76.5399
53.3242   76.9688
61.1212   76.9688
53.375   77.3976
-29.5289   69.25
53.4934   77.8264
26.049   69.0042
61.0918   77.8264
25.9365   69.25
53.4186   78.2552
60.9893   78.2552
53.4934   78.684
53.3143   78.684
60.8309   78.684
53.4934   79.1128
19.086   -47.8173
-17.8422   13.0749
60.6088   79.1128
16.1438   81.2569
52.9039   79.5417
-23.9252   73.967
53.4934   79.5417
16.615   80.9658
60.366   79.5417
22.2895   73.967
52.5855   79.9705
-24.0582   54.6702
53.0646   79.9705
59.9257   79.9705
17.0439   80.9007
-18.5481   81.399
18.7591   49.5244
25.7153   69.6788
22.019   74.3959
59.9257   80.0915
-18.3103   81.6858
51.8739   80.8281
19.1879   49.5244
-29.2685   69.8414
58.8478   80.8281
59.4969   80.467
15.7574   81.6858
51.67   81.2569
15.892   81.6858
56.4951   81.2569
56.9239   81.2569
-23.4295   74.8247
-29.1105   70.1077
57.7816   81.1702
58.2104   81.0405
-41.1412   -28.9493
51.7781   81.6858
13.1845   57.6719
56.4951   81.6858
-18.1112   82.1146
25.4317   70.1077
57.3528   81.3201
15.86   82.1146
51.6452   82.1146
-17.9821   82.5434
56.5695   82.1146
-16.078   49.9532
51.6565   82.5434
56.4951   82.5434
15.7574   82.5434
51.7781   82.9722
51.6381   82.9722
56.4951   82.9722
21.7608   74.6484
51.634   83.401
-28.8261   70.5365
56.5262   83.401
51.6379   83.8299
14.4709   13.0749
-17.6904   82.9722
51.6194   84.2587
56.3436   84.2587
51.599   84.6874
56.215   84.6875
51.3497   85.1164
-40.3995   55.5278
17.9015   38.9028
-22.4074   -28.9493
56.0432   85.1163
-17.7654   82.9722
55.6375   85.6773
55.356   85.974
51.7496   86.0695
51.4938   85.8526
-21.7829   49.0956
52.1106   86.2256
-23.0962   75.2535
21.332   74.9364
3.32167   4.87921
54.6932   86.4028
25.124   70.5365
52.5491   86.3755
53.052   86.5532
53.5504   86.8459
53.4283   86.6605
-22.8362   75.6399
53.9129   86.6662
54.351   86.5628
50.125   88.1426
-0.966514   1.1504
50.2126   87.9129
22.3305   54.6702
49.1611   88.5469
-2.69132   -4.9355
49.634   88.2158
-24.1227   55.099
48.7501   88.9757
-35.9379   3.64086
50.8351   87.6299
50.4718   88.6089
50.4917   88.9757
20.7256   75.6823
50.6681   88.4813
48.7764   89.4045
48.6175   89.4045
-28.4864   70.9653
20.6292   76.1111
-17.4191   83.401
15.3286   83.2018
15.1032   83.401
-15.4329   79.5417
48.7764   89.9827
14.8998   79.5417
-22.4074   76.3028
50.0628   89.9755
-0.966514   51.6685
-22.4074   76.5399
14.8998   83.5628
-0.537695   51.5839
14.5893   83.8299
-22.5309   -28.9493
-1.82415   52.0973
-2.01977   52.0973
-16.8328   83.978
19.1879   49.9532
-0.108876   51.7059
-0.108876   52.0973
-16.5518   84.2587
0.319943   52.0973
0.748762   51.876
11.898   49.9532
1.17758   51.9561
13.6133   57.6719
14.8998   13.0749
-27.9629   71.3941
-2.55013   52.5261
22.6185   -41.385
1.60639   52.1585
1.92304   52.5261
-3.53942   52.9549
24.7626   71.0369
-21.9786   76.6859
-3.1106   52.717
-3.1106   52.9549
-0.966514   55.9567
-21.5498   76.8863
2.06388   52.9549
-16.1105   84.6875
2.1541   53.3838
-4.04697   53.8126
-27.5532   71.6222
12.2122   -28.9493
-4.0984   54.2414
2.46403   53.9476
2.89285   53.9819
3.32167   53.899
13.5465   84.6875
4.17931   54.0231
4.31281   54.2414
-9.54288   80.6764
32.7932   -28.9493
-21.2967   50.382
-51.0019   54.6702
-4.12034   54.6702
4.31917   54.6702
-20.3623   32.3717
-54.6896   55.099
20.4744   76.7467
-54.14   54.9579
-54.14   55.099
-53.7111   54.8862
-26.6956   71.8229
-53.2823   54.8492
-53.2823   55.099
-52.8535   54.8604
24.3338   71.5669
-52.4247   54.87
14.0421   84.2856
-51.9959   54.8549
18.7591   50.043
-51.5671   54.7612
-50.7094   54.7034
-50.2806   54.87
-50.2806   55.099
-49.8518   55.0529
-21.121   77.155
-20.9185   77.3976
-4.14964   55.099
4.21566   55.099
-55.3798   55.5278
-54.9976   55.2493
-49.423   55.4786
-11.9277   -0.647325
-20.7658   77.8264
-4.20072   55.5278
-15.6234   85.1163
4.11966   55.5278
-20.2633   32.0788
20.0456   77.5232
19.7865   77.8264
13.1845   84.9772
24.115   71.8229
-4.62459   55.9567
-27.1244   71.8259
4.07472   55.9567
-56.2841   56.3855
-18.9769   13.5037
-15.1175   85.5211
19.6168   50.382
-49.423   56.0006
-49.6165   56.3855
-18.5481   13.5037
-6.24859   56.3855
12.7557   85.3376
-5.68351   56.1546
-5.68351   56.3855
-5.25469   56.0939
-5.25469   56.3855
12.496   85.5451
-26.6956   72.0118
-4.39706   56.3855
4.17931   56.3855
-20.6288   78.2552
-25.8171   71.8229
-14.5495   85.974
-57.1417   56.6373
-56.7129   56.4681
-26.2668   72.1395
19.4151   78.2552
-6.51568   56.8143
-21.5498   50.8109
4.39578   56.8143
-25.838   72.2446
-18.1192   13.5037
-14.2599   86.1831
-57.9993   57.1546
-57.5705   56.8779
-49.8518   56.8684
-50.1361   57.2431
23.2183   71.8229
-16.8328   50.382
4.60812   57.0259
5.03694   57.1567
10.1828   86.4028
-1.82415   57.2431
19.1879   78.5183
23.9049   72.059
-58.4282   57.5903
-57.9993   57.6719
23.7248   72.2518
-50.4135   57.6719
-6.61254   57.6719
5.46576   57.3278
5.89458   57.5477
-15.9751   58.1008
-25.4091   72.445
-58.577   58.1008
-50.7094   58.1008
-21.3506   50.8109
-6.63304   58.1008
6.3234   57.7497
-25.746   72.2518
19.1879   50.4319
6.8707   58.1008
-58.4282   58.5296
-58.6424   58.5296
10.6116   86.3635
-20.2633   78.8506
-6.68642   58.5296
7.18103   58.3092
-15.5463   58.1008
7.48311   58.5296
-58.4282   58.9584
-20.048   79.1128
11.0404   86.3465
-50.7094   58.9584
11.4692   86.2222
11.898   85.9987
-13.8311   86.486
-13.4022   86.8064
8.03867   58.8722
-1.39533   57.2431
-58.857   59.3872
18.6615   79.1128
-25.0688   72.6806
-50.7094   59.3872
9.75394   86.6192
-50.2806   59.3872
-19.8345   79.5417
-19.6668   79.5417
9.60101   86.8316
-6.96997   59.07
8.46749   59.3422
-12.9734   87.0888
23.4761   72.5014
-59.4953   59.816
18.3303   79.463
23.2794   72.6806
12.5403   22.9377
23.0473   72.1377
9.34789   87.2604
-19.4057   79.8369
-7.39879   59.4746
8.68561   59.816
-41.2754   -28.5205
-12.5446   87.353
-24.6757   73.1094
-49.2631   60.2449
-8.27118   60.2449
19.7359   50.8109
-7.82761   59.8913
8.80133   60.2449
-19.4057   79.9705
1.28728   0.639132
-59.7146   60.4505
33.3076   -47.8164
20.0456   50.8109
-12.1158   87.5559
8.82993   60.6737
-59.8846   61.1025
-49.0736   61.1025
-8.77047   61.1025
-8.68524   60.745
8.834   61.1025
-59.9691   61.5313
-11.687   87.6892
-21.4396   51.2397
-48.9901   61.5313
-8.79648   61.5313
8.80083   61.5313
-60.029   61.9601
-48.9941   61.9601
-11.687   87.643
-8.78837   61.9601
8.76068   61.9601
23.0473   72.8935
-60.0846   62.389
-20.3734   32.8005
-48.5653   62.389
31.4298   -35.3816
20.0456   51.2397
14.5284   13.5037
8.67469   62.389
14.8998   13.5037
9.07004   87.6892
-22.5592   -28.5205
-48.3787   62.8178
-24.4694   73.5382
-8.55989   62.8178
8.46749   62.8178
-10.8293   87.726
-60.2649   63.2466
-60.1434   62.8307
-48.5653   63.2466
-48.3684   63.2466
-2.25296   65.8195
-8.16029   63.2466
8.46749   62.9557
8.27911   63.2466
21.8273   73.5382
-60.434   63.6754
-25.6693   72.6806
-48.2823   63.6754
-7.82761   63.5015
8.8963   87.8775
17.8062   79.9705
7.67182   63.6754
8.03867   63.4545
-60.5722   64.1042
-18.9769   80.2748
22.8134   72.6806
20.1173   51.6685
-7.39879   63.7764
-6.96997   64.0617
-27.2693   43.5209
22.1897   73.372
-39.5601   -34.9528
6.75221   64.0274
7.18103   63.8892
-18.5481   13.9325
7.56313   88.5469
-5.25469   -0.973504
-21.6764   52.0973
-48.1365   64.533
8.03867   88.3258
22.6185   73.1986
20.2722   52.0973
-5.04305   -0.647325
8.46749   88.1394
-9.97169   88.6867
5.89458   64.4164
6.3234   64.2318
-60.7149   64.9619
21.332   73.7358
-47.9843   64.9619
-6.11233   64.9619
22.6185   73.1094
-5.68351   64.9619
-21.7315   52.5261
5.44476   64.9619
-60.6971   65.3907
-48.1365   65.3907
21.332   73.7929
-9.44379   88.9757
-5.68351   65.3907
22.6185   55.099
-5.25469   65.3907
-4.82588   65.3907
5.03694   65.3907
5.27917   65.3907
-60.6386   65.8195
-48.1365   65.8195
-47.7342   65.8195
17.4727   80.266
-5.25469   65.8195
6.75221   88.8706
-4.82588   65.8195
6.46439   88.9757
33.768   -47.8173
5.15879   65.8195
7.18103   88.7039
-60.5722   66.2483
20.4744   52.5261
-9.11406   89.11
-47.7077   66.2483
-8.68524   89.2724
-5.25469   66.2483
-18.5481   80.8281
-4.82588   66.2483
-21.8001   52.9549
-8.32978   89.4045
5.12731   66.2483
-15.2769   79.9705
-60.4563   66.6771
-15.5463   23.3665
-47.6391   66.6771
-6.11233   66.6771
-6.47419   66.6771
5.03694   89.3838
-5.68351   66.3964
-5.68351   66.6771
-18.1192   13.9325
-24.1227   74.1702
-60.5722   67.1059
-60.3883   67.1059
-47.7077   67.1059
14.6415   79.9705
-6.96997   67.1059
17.0439   80.6677
-23.917   74.3959
21.0668   73.967
-6.54115   67.1059
5.46576   66.8621
5.46576   67.1059
5.46576   89.2653
-60.5722   67.5348
-60.3572   67.5348
-18.1192   81.2569
20.9032   74.1341
-6.96997   67.5348
-7.3248   67.5348
20.5406   74.3959
5.89458   89.1468
24.3338   43.2768
57.3528   67.4308
57.7816   67.3247
58.2104   67.1806
58.6392   67.159
59.068   67.251
-17.6904   13.5278
16.615   81.0194
59.6331   67.5348
16.2813   81.2569
-60.3158   67.9636
-23.6939   74.6274
-47.985   67.9636
-7.82761   89.5775
-7.49152   67.9636
-7.39879   89.7096
-29.6973   -49.9614
-23.2651   74.8247
56.4951   67.9636
-15.1175   80.3502
-0.108876   89.5504
-0.467291   89.8333
59.9257   67.7008
0.319943   89.4871
0.748762   89.6462
60.5083   67.9636
-60.5722   68.3924
-60.2676   68.3924
-17.5598   81.6858
1.05824   89.8333
-7.39879   68.3924
-7.59528   68.3924
-16.3155   50.382
6.90374   68.3924
-24.1227   73.9836
55.9311   68.3924
3.32167   89.7437
60.7833   68.0834
20.0025   74.8247
15.7574   81.6156
61.3115   68.3924
-60.2516   68.8212
-48.1365   68.5657
-48.1851   68.8212
-7.39879   68.8212
-7.65151   68.8212
7.18103   68.792
34.3698   -47.8173
-0.106224   -0.647325
-17.6283   13.9325
55.611   68.8212
3.75049   89.6631
61.6409   68.5817
61.9493   68.8212
-60.235   69.25
-48.1365   69.0617
12.2053   -28.5205
-17.2616   81.9612
-7.39879   69.25
-7.6293   69.25
4.17931   89.5813
55.424   69.25
4.60812   89.4911
62.4986   69.2159
-6.96997   89.8458
-60.1625   69.6788
-48.1365   69.6788
-47.7077   69.6409
-23.1076   75.2535
-6.54115   89.9783
-7.39879   69.6788
-7.56612   69.6788
-6.11233   90.1002
7.8743   69.6788
55.2715   69.6788
62.8174   69.6788
14.7761   82.1146
-4.82588   -0.391615
-60.035   70.1077
-48.1365   70.1077
-47.7077   70.1077
-5.68351   90.1916
14.8998   13.9325
5.46576   16.0766
-7.39879   70.1077
21.194   60.2449
20.4744   53.0812
-0.909765   90.2621
2.89285   70.1077
3.32167   70.1077
3.75049   70.1077
-25.4091   73.2253
15.3286   81.8725
8.13966   70.1077
1.60639   90.0291
55.1456   70.1077
-16.8328   82.3339
-33.9855   -52.6716
19.6168   75.0416
-59.9212   70.5365
-48.5653   70.5365
-48.1365   70.5365
-47.7077   70.5365
-16.5756   82.5434
14.0421   82.5434
-7.39879   70.5365
-7.56661   70.5365
-0.108876   70.5365
19.3257   75.2535
0.748762   70.5365
20.4643   53.3838
1.21237   70.5365
2.03521   90.0153
2.03521   70.3931
2.46403   70.322
2.46403   89.9352
14.0421   82.3162
-22.8362   75.5045
3.9235   70.5365
4.17931   70.5365
13.6133   58.1008
8.24087   70.5365
55.2087   70.5365
55.0493   70.5365
63.1433   70.5365
-59.813   70.9653
-5.25469   90.2778
-2.25296   -5.11752
-48.5653   70.8632
-1.82415   65.8195
-4.82588   90.3462
5.89458   16.0766
14.4709   82.2252
-23.6717   74.3959
-1.82415   70.9653
-1.39533   70.9653
-4.39706   90.3914
-0.826186   70.9653
-3.96824   90.4322
-0.108876   70.7662
0.319943   70.6754
-3.53942   90.488
-22.1337   53.8126
4.17931   70.8211
14.4398   80.3993
-3.1106   90.5509
-2.68178   90.584
8.16652   70.9653
54.964   70.9653
63.2743   70.9653
-59.7377   71.3941
-14.7439   80.8281
-2.25296   90.588
-48.9941   71.169
-7.99494   71.3941
-7.82761   71.151
-15.9751   82.8564
-2.79126   71.3941
-1.82415   90.5705
-2.25296   71.1895
-1.82415   71.1787
-1.39533   71.1146
-1.82415   -5.18174
4.60812   71.2334
-1.39533   90.5098
15.3286   13.9325
5.46576   71.3941
5.89458   71.3941
6.3234   71.3941
6.75221   71.3941
-18.5481   14.3613
32.334   -53.8208
7.76074   71.3941
-1.39533   65.8195
54.9448   71.3941
-22.4074   75.7245
-25.2043   73.5382
-15.5463   82.9653
32.9101   -53.8958
-59.6304   71.8229
-49.423   71.5637
-21.9786   53.4476
-8.1298   71.8229
-21.9786   75.8652
-3.27048   71.8229
5.03694   71.4853
5.46576   71.636
33.3389   -53.9316
33.7678   -53.9487
6.75221   71.7487
7.18103   71.6599
34.1966   -53.9495
54.9199   71.8229
63.4197   71.8229
-59.5237   72.2518
13.6133   82.9722
-49.8518   71.8438
-50.1132   72.2518
-1.39533   -5.20369
-7.99461   72.2518
13.3948   82.9722
-3.78201   72.2518
-3.53942   72.0755
54.8443   72.2518
63.3562   72.2518
34.6254   -53.9439
-15.1175   83.0126
-59.4137   72.6806
-50.2806   72.6806
-14.6887   83.1177
35.0542   -53.9257
6.3234   16.0766
35.483   -53.8828
-18.1192   14.3613
-0.966514   -5.17075
-4.68347   72.6806
-4.39706   72.5683
-21.5318   76.1111
19.0709   76.1111
54.6711   72.6806
-14.2599   83.3954
63.1494   72.6806
-59.2858   72.9622
-5.36054   12.646
-17.6904   14.3613
-50.7094   73.1094
-49.2686   -53.392
20.3136   53.8126
-50.2806   73.1094
-7.39879   72.7588
-6.96997   72.8454
-6.54115   72.895
-6.11233   72.9162
-5.68351   72.8989
-5.25469   72.8393
-48.9941   -53.5861
-48.5653   -53.6933
-22.4074   54.2414
-58.882   73.5382
-51.1382   73.5382
-51.1382   73.3321
-48.1365   -53.6801
54.1335   73.5382
-47.7077   -53.653
-22.2582   54.2414
62.7597   73.5382
20.0833   54.2414
-58.515   73.967
-51.5671   73.967
-47.2789   -53.6196
-51.7772   73.967
13.1912   83.401
53.8529   73.967
-46.8501   -53.5619
62.5832   73.967
-46.4212   -53.468
22.6185   73.1509
-13.9564   83.8299
22.4111   73.5382
-31.4578   -53.392
-52.1256   74.3959
53.6646   74.3959
14.4709   14.3613
62.2253   74.3959
-0.537695   -5.06274
-57.9993   74.8247
17.9947   32.8005
-51.9959   74.8247
-30.9838   -53.496
-22.3558   54.6702
12.7613   83.8299
-0.288988   -4.9355
-21.121   76.454
-12.9734   79.1128
-30.555   -53.5448
-57.1417   75.1113
-23.9449   55.5278
-52.4247   75.2535
-13.8112   84.2587
-30.1261   -53.5408
-5.68351   5.35613
53.3721   75.2535
53.4934   74.831
-29.6973   -53.4974
61.3522   75.2535
61.6409   74.8969
14.0421   58.1008
-56.2841   75.4515
-55.8552   75.6823
-55.8552   75.4935
-55.4264   75.6823
-55.4264   75.4658
-54.9976   75.6823
-54.9976   75.4451
18.9759   76.5399
-54.5688   75.5339
19.8849   54.6702
-52.8535   75.6823
-29.2685   -53.392
12.3268   84.1578
-52.4247   75.6823
53.2726   75.6823
61.2121   75.6823
-16.404   58.5296
-54.14   75.6946
-53.7111   76.1111
-53.7111   75.8721
-15.9751   58.5296
-53.2823   75.806
53.235   76.1111
61.2121   76.1111
61.387   76.1111
53.2292   76.5399
-20.9311   76.9688
61.422   76.5399
53.2631   76.9688
19.1879   -53.4879
61.4101   76.9688
53.2967   77.3976
12.012   50.382
61.3273   77.3976
53.2615   77.8264
18.7541   76.9688
19.6168   -53.5038
20.0456   -53.4537
61.0007   78.2552
53.0646   78.684
52.788   78.684
-15.3143   23.3665
19.8942   55.099
-22.5481   55.5278
60.7746   78.684
52.6358   79.1128
-9.11406   3.41999
-13.8311   84.6875
53.0646   79.1128
60.5274   79.1128
52.6358   79.5417
-24.9015   73.967
11.898   84.4777
60.3545   79.4078
-21.8969   49.5244
30.766   -53.4528
52.1   79.9705
31.1948   -53.5456
59.9942   79.9705
52.2069   80.3993
-20.8541   77.3976
31.6237   -53.6549
59.6047   80.3993
13.1845   -25.09
32.0525   -53.7637
35.914   -53.8037
59.068   80.7797
36.3526   -53.7047
36.7872   -53.5555
51.501   81.2569
-3.1106   -4.7301
32.874   -28.5205
58.2104   81.1417
58.6392   80.9567
51.3922   81.6858
56.9239   81.6858
22.6816   55.5278
57.4001   81.6858
57.7816   81.3791
11.0404   85.075
14.8998   14.3613
51.3493   82.0054
56.9239   82.1146
11.4692   84.7704
-20.6922   77.8264
12.3268   50.382
18.3303   77.5479
37.6306   -53.3654
-49.567   -52.9631
51.4484   82.9722
56.7313   82.9722
51.5237   83.401
56.6616   83.401
51.5817   83.8299
24.4387   43.5209
56.5661   83.8299
-31.4126   -53.5638
22.7437   55.9567
56.4467   84.2587
18.3303   38.9784
56.2854   84.6875
-2.25296   43.9498
-22.4145   76.9688
-12.5446   85.4135
56.0804   85.1163
38.9052   60.6737
5.03694   43.7343
4.73777   43.9498
18.1272   77.8264
55.7336   85.5451
51.8056   85.974
51.7309   84.7094
51.6068   84.525
-18.5481   14.7901
-16.8328   50.8109
51.9902   85.9645
10.6116   85.5451
52.445   86.0403
52.9349   86.3031
-45.5636   -53.2403
-22.4074   56.3855
10.6116   85.3682
54.3581   86.3727
-22.2834   56.3855
54.7799   86.2253
55.2087   86.0067
53.4568   86.4333
34.6254   -47.8818
-45.1348   -53.128
11.0404   61.1025
50.0628   87.5494
50.5526   87.436
50.3712   87.677
-44.706   -53.0572
10.3425   85.5451
49.634   87.8528
50.717   87.887
-44.2771   -53.0276
17.9015   78.1271
-12.5446   43.9498
51.1159   87.721
-44.2771   -52.9631
51.0762   88.4246
51.0107   88.0006
48.6374   88.9757
48.7764   88.6677
20.5861   56.3855
-11.687   85.9132
48.6127   89.4045
50.4917   89.4045
50.7565   89.4045
7.60985   67.1059
-43.8483   -52.9631
18.1169   33.2293
-15.1175   58.2476
-12.7148   -0.647325
13.6133   58.3952
49.634   90.2621
49.9867   90.2621
8.76123   55.099
50.4917   89.8518
49.2052   90.3107
49.634   90.3673
-1.39533   51.2397
-27.3943   43.9498
-20.2633   78.4481
-0.966514   51.1882
9.62949   85.974
-43.4151   -52.9631
-0.537695   51.2397
-0.108876   51.2152
-11.2582   86.1366
-19.9911   33.6581
-1.82415   51.6685
20.6576   56.8143
-1.82415   51.4078
-1.39533   51.6685
-10.8293   86.3564
0.319943   51.3286
0.319943   51.6685
0.748762   51.4606
0.748762   51.6685
1.17758   51.6138
-23.8476   56.3855
12.7304   23.3665
-2.25296   52.0973
-18.1192   14.7901
-2.25296   51.7019
1.60639   51.8457
-33.9855   -53.0041
-33.5567   -53.0303
-33.1279   -53.0722
-3.3174   52.5261
-32.6991   -53.134
-22.6492   57.2431
-32.2702   -53.2106
-31.8414   -53.2992
2.03521   52.5261
8.8963   86.3436
-3.77577   52.9549
-28.8397   -53.1837
2.20204   52.9549
-22.4074   56.9116
-3.98099   53.3838
20.9032   57.2431
2.35526   53.3838
-4.05221   53.8126
-17.6904   14.7901
-20.0699   78.684
13.6133   81.1298
2.89285   53.8126
3.32167   53.69
-16.5347   50.8109
3.75049   53.691
3.75049   53.8126
-19.8345   78.9572
-4.09624   54.2414
4.17931   54.0226
-41.2319   -28.0917
-53.7111   54.6702
-54.0875   54.6702
18.1481   -52.9631
-53.2823   54.4597
-53.2823   54.6702
-52.8535   54.4458
-52.8535   54.6702
-52.4247   54.502
-52.4247   54.6702
-51.9959   54.5718
17.0439   79.1128
-51.5671   54.5442
18.3303   -53.1489
-51.1382   54.4859
-50.7094   54.5155
22.7787   56.3855
-50.2806   54.6384
9.32512   86.1317
-10.4005   86.5464
-4.10909   54.6702
4.28637   54.6702
-24.1227   56.8143
-55.0378   55.099
20.6808   57.2431
-54.5688   54.8565
-23.2651   57.6719
18.7591   -53.3789
-49.423   55.0217
-9.97169   86.7125
-24.5141   74.3959
-4.10898   55.099
17.2469   79.1128
20.9032   -53.2594
21.332   -53.1789
7.60985   86.8213
21.7608   -53.1195
-55.4264   55.3731
-49.1803   55.5278
-4.39706   55.5278
0.425626   -4.50669
8.03867   86.6825
4.03061   55.5278
22.1897   -53.063
8.46749   86.5301
-56.2841   55.8683
-55.8552   55.6514
-55.8552   55.9567
-49.226   55.9567
-9.54288   86.8916
-6.1651   55.9567
-23.0214   57.6719
-5.68351   55.7516
-5.68351   55.9567
-5.25469   55.7187
17.4727   78.7397
-4.82588   55.6778
22.6185   -53.023
4.0214   55.9567
23.0473   -53.0012
23.4761   -52.997
-57.1417   56.2904
-56.7129   56.0145
-9.11406   87.051
-49.423   56.3855
-22.8362   57.4603
-6.35532   56.3855
-22.5842   -28.0917
23.9049   -53.0142
-57.7669   56.8143
-19.3451   79.5417
-8.68524   87.2167
-49.6919   56.8143
-6.39594   56.8143
4.17931   56.5734
24.3338   -53.0159
-58.2812   57.2431
-57.9993   56.9938
12.1746   -28.0917
-50.0238   57.2431
-6.54115   57.2431
-6.39046   57.2431
4.60812   56.9263
5.03694   57.1002
20.9032   57.6719
20.6884   57.6719
5.49079   57.2431
-58.6171   57.6719
16.9508   79.5417
-50.2806   57.6231
-23.2791   58.1008
14.0421   80.8376
-6.44398   57.6719
5.89458   57.355
-14.2599   81.2921
24.7626   -53.0247
6.52171   57.6719
-58.7647   58.1008
-50.4243   58.1008
-6.55539   58.1008
22.7869   56.8143
25.1914   -53.0413
-13.8632   81.6858
-58.857   58.5296
-59.0761   58.5296
5.03694   87.0924
-50.7094   58.5296
20.9032   58.1008
-6.65281   58.5296
7.18103   58.4342
25.6202   -53.056
-59.2858   58.9584
-59.5685   58.9584
26.049   -53.0778
-58.857   58.9584
20.6728   58.1008
-50.2806   58.9584
-23.6939   58.5296
-6.84052   58.9584
7.60985   58.7488
8.03867   58.9478
-23.4247   58.5296
-59.7146   59.3872
4.82019   87.2604
5.46576   87.0235
-59.2858   59.3872
26.4778   -53.1003
-49.8518   59.3872
26.9067   -53.1178
-7.31906   59.3872
27.3355   -53.1401
27.7643   -53.1611
8.49077   59.3872
-59.7146   59.816
-2.25296   -6.29071
-18.9769   80.0236
-49.423   59.816
-49.2575   59.816
-7.57661   59.816
28.1931   -53.1803
8.70354   59.816
5.89458   87.1637
-18.6607   80.3993
20.6302   58.5296
-23.6939   58.9584
-8.03126   60.2449
-7.82761   60.0501
8.82681   60.2449
-60.0257   60.6737
-23.5078   58.9584
-48.9941   60.6737
-48.8075   60.6737
-8.45218   60.6737
12.7557   81.6085
8.83676   60.6737
-60.0475   61.1025
28.6219   -53.1953
-48.7179   61.1025
-8.7148   61.1025
-24.3873   57.2431
8.83114   61.1025
16.615   80.0547
20.9032   58.9584
29.0508   -53.2184
29.4796   -53.2637
-8.79082   61.5313
8.81736   61.5313
-60.0501   61.9601
-48.5653   61.9601
16.3827   80.3993
-8.80852   61.9601
8.78031   61.9601
29.9084   -53.3249
-15.2984   83.401
-8.78468   62.389
8.70354   62.389
6.3234   87.2384
-48.1365   62.4435
30.3372   -53.3885
-48.0474   62.8178
-8.68524   62.7217
6.75221   87.1269
8.61521   62.8178
-60.1721   63.2466
37.2013   -53.3301
-48.1365   63.2466
33.0034   -28.0917
7.18103   86.9876
-8.21832   63.2466
-41.2754   -27.6629
8.39254   63.2466
-60.2565   63.6754
14.0421   58.5296
-8.25642   87.3816
-7.82761   63.4883
-7.82761   87.6892
8.03867   63.5457
27.3355   12.2172
-60.3294   64.1042
-48.1365   64.1042
-47.7077   63.8307
8.03867   14.6107
-47.5732   64.1042
-7.39879   63.7239
-23.5758   59.3872
2.03521   83.0503
-7.82761   87.5227
6.92575   64.1042
7.18103   63.9798
7.60985   63.8025
-60.5722   64.533
-60.3931   64.533
-47.7077   64.533
-47.5273   64.533
-6.96997   64.1192
-6.77259   64.533
-6.54115   64.533
-49.6308   -52.5343
21.9543   74.3959
[truncated: 2,816,018 more chars]
