# Supplementary material for: CudaChain: an alternative algorithm for finding 2D convex hulls on the GPU
Source: Springerplus. 2016 May 21;5(1):696. doi: 10.1186/s40064-016-2284-4 (PMC4899387; doi:10.1186/s40064-016-2284-4)
Supplement: Supplementary file 3 — 10.1186/s40064-016-2284-4 The sample output result. [file 40064_2016_2284_MOESM3_ESM.off]

OFF
52  1  0
-63.4846   61.1025   0
-63.5001   60.6737   0
-55.8552   -52.6504   0
-55.4264   -52.9467   0
-51.5671   -53.8081   0
-51.1382   -53.8208   0
35.9118   -54.2415   0
40.1787   -53.9032   0
40.5538   -53.8165   0
40.9622   -53.6229   0
41.1385   -53.2993   0
62.8212   62.389   0
62.8994   62.8178   0
63.5001   70.5365   0
63.4746   71.8229   0
63.3455   72.6806   0
62.5819   75.6823   0
62.0042   76.9688   0
61.8046   77.3976   0
61.0116   78.684   0
58.4025   82.5434   0
58.1004   82.9722   0
57.3528   83.9629   0
55.2087   86.1537   0
54.9469   86.4028   0
50.9205   89.8198   0
50.4917   90.0612   0
50.0628   90.2621   0
49.634   90.3673   0
20.4744   96.6752   0
20.0456   96.6944   0
-18.1192   97.0794   0
-18.9769   97.0804   0
-19.8345   97.0789   0
-20.2633   97.0613   0
-20.6922   97.0045   0
-21.121   96.8832   0
-51.5671   84.0317   0
-51.9959   83.8299   0
-52.4247   83.6087   0
-52.7296   83.401   0
-53.31   82.9722   0
-53.7833   82.5434   0
-57.5705   79.0906   0
-61.084   74.3959   0
-61.1964   73.967   0
-62.5792   68.3924   0
-63.268   64.1042   0
-63.3175   63.6754   0
-63.3483   63.2466   0
-63.4362   61.9601   0
-63.4615   61.5313   0
52   0   1   2   3   4   5   6   7   8   9   10   11   12   13   14   15   16   17   18   19   20   21   22   23   24   25   26   27   28   29   30   31   32   33   34   35   36   37   38   39   40   41   42   43   44   45   46   47   48   49   50   51   
